# Supplementary material for: 1,2,3,4-Tetra­methyl­cyclo­pent-2-ene-1,4-diol
Source: Acta Crystallogr Sect E Struct Rep Online. 2008 Sep 6;64(Pt 10):o1881. doi: 10.1107/S160053680802775X (PMC2959352; doi:10.1107/S160053680802775X)
Supplement: Supplementary file 2 [file e-64-o1881-Isup2.hkl]

# 
# h,k,l, Fc-squared, Fo-squared, sigma(Fo-squared) and status flag 
# 
data_I
_shelx_title ' gommel in P2(1)/c' 
_shelx_refln_list_code          4 
_shelx_F_calc_maximum      132.13 
_exptl_crystal_F_000       688.00 
_reflns_d_resolution_high  0.6998 
 
loop_ 
 _symmetry_equiv_pos_as_xyz 
 'x, y, z' 
 '-x, y+1/2, -z+1/2' 
 '-x, -y, -z' 
 'x, -y-1/2, z-1/2' 
 
_cell_length_a    13.0059 
_cell_length_b    10.5279 
_cell_length_c    13.8922 
_cell_angle_alpha  90.000 
_cell_angle_beta  107.257 
_cell_angle_gamma  90.000 
 
_shelx_F_squared_multiplier     1.000 
 
loop_ 
 _refln_index_h 
 _refln_index_k 
 _refln_index_l 
 _refln_F_squared_calc 
 _refln_F_squared_meas 
 _refln_F_squared_sigma 
 _refln_observed_status 
   1   0   0     1076.18      861.22    214.03 o 
   2   0   0        6.05        9.49      1.07 o 
   3   0   0     3263.78     3484.33     99.15 o 
   4   0   0     1189.67     1132.05     33.55 o 
   5   0   0       77.52       70.24      3.65 o 
   6   0   0     7381.01     8106.86    227.01 o 
   7   0   0      193.39      336.54     10.96 o 
   8   0   0     1475.04     1436.38     34.24 o 
   9   0   0       38.41       28.82      3.86 o 
  10   0   0      144.75      144.77      7.02 o 
  11   0   0     3596.69     3354.05    101.23 o 
  12   0   0      107.26      112.75      9.72 o 
  13   0   0       19.02       14.89      6.28 o 
  14   0   0        8.05        6.69      6.50 o 
  15   0   0      153.27      171.80     12.84 o 
  16   0   0       70.52       79.45     15.89 o 
  17   0   0      513.24      564.13     31.25 o 
   1   1   0     8093.24     8559.75    144.51 o 
   2   1   0    15930.04    16339.83    288.08 o 
   3   1   0     4650.62     4816.73     44.53 o 
   4   1   0     1351.72     1341.22     18.37 o 
   5   1   0     4941.86     5231.77     98.12 o 
   6   1   0       45.72       51.64      2.62 o 
   7   1   0      251.73      237.46      4.40 o 
   8   1   0      132.69      145.49      8.22 o 
   9   1   0        0.83        1.27      1.97 o 
  10   1   0       32.31       39.10      3.66 o 
  11   1   0       79.74       84.10      4.94 o 
  12   1   0       70.30       67.76      5.77 o 
  13   1   0      761.88      740.40     13.93 o 
  14   1   0      133.80      133.35      8.14 o 
  15   1   0        3.92        7.23      6.17 o 
  16   1   0      122.57      123.28     10.45 o 
  17   1   0       15.86       26.85     10.36 o 
   0   2   0    12375.35    12163.54    124.02 o 
   1   2   0      373.49      363.73      7.85 o 
   2   2   0    10576.08    10995.34    171.81 o 
   3   2   0     3328.42     3515.94     43.81 o 
   4   2   0      934.98      930.30      8.65 o 
   5   2   0      412.90      529.47      7.33 o 
   6   2   0      246.79      212.58      5.51 o 
   7   2   0      362.43      347.97      7.43 o 
   8   2   0        2.83        8.23      1.99 o 
   9   2   0        0.70        5.11      2.59 o 
  10   2   0       70.73       68.30      4.58 o 
  11   2   0      808.67      810.49     14.45 o 
  12   2   0       10.80       15.61      4.25 o 
  13   2   0      104.40       99.87      8.27 o 
  14   2   0       30.74       36.39      6.48 o 
  15   2   0        4.40        0.77      5.51 o 
  16   2   0       21.65       19.54      7.45 o 
  17   2   0       11.85       11.54      7.69 o 
   1   3   0      580.94      536.27      9.57 o 
   2   3   0       18.18       13.11      1.23 o 
   3   3   0      788.42      838.42     21.77 o 
   4   3   0      415.68      481.65      9.93 o 
   5   3   0       45.74       49.90      2.92 o 
   6   3   0      301.22      300.14      5.58 o 
   7   3   0      829.02      864.30     15.49 o 
   8   3   0       44.72       48.22      3.57 o 
   9   3   0       89.96       83.16      4.61 o 
  10   3   0      636.75      540.23     11.73 o 
  11   3   0      326.75      311.23      7.84 o 
  12   3   0        0.28        2.68      3.66 o 
  13   3   0       25.31       32.35      6.16 o 
  14   3   0        0.65        4.83      5.55 o 
  15   3   0      135.18      136.86     10.55 o 
  16   3   0       93.62      105.16     10.58 o 
  17   3   0        5.75       14.01     11.01 o 
   0   4   0     2190.31     2374.93     16.66 o 
   1   4   0       37.15       40.99      1.99 o 
   2   4   0      913.99     1043.86     14.56 o 
   3   4   0      111.55      120.37      3.85 o 
   4   4   0        5.25        4.04      1.30 o 
   5   4   0      210.75      286.06      5.93 o 
   6   4   0      938.60      945.03     19.66 o 
   7   4   0      106.56      131.84      4.82 o 
   8   4   0       22.39       18.11      3.01 o 
   9   4   0      876.47      884.35     27.80 o 
  10   4   0        0.03        4.88      3.54 o 
  11   4   0      180.50      190.17      7.84 o 
  12   4   0        3.55        0.32      3.93 o 
  13   4   0      115.09      123.73      7.85 o 
  14   4   0       65.65       78.22      8.26 o 
  15   4   0        0.73        2.40      6.20 o 
  16   4   0       10.03       10.01      7.52 o 
  17   4   0       17.81       17.08      8.29 o 
   1   5   0      221.79      196.97      4.15 o 
   2   5   0      186.44      235.11      8.23 o 
   3   5   0      238.10      221.01      4.56 o 
   4   5   0     1223.16     1453.82     24.40 o 
   5   5   0       58.40       48.87      2.61 o 
   6   5   0        6.22        1.14      2.01 o 
   7   5   0      186.28      191.17      5.49 o 
   8   5   0       22.67       22.96      3.98 o 
   9   5   0       48.00       63.54      5.37 o 
  10   5   0       40.10       36.68      5.66 o 
  11   5   0        5.77        1.69      3.94 o 
  12   5   0       70.49       67.88      6.17 o 
  13   5   0        0.15        1.51      4.32 o 
  14   5   0       33.80       34.80      6.13 o 
  15   5   0       25.98       31.05      7.91 o 
  16   5   0       13.53       17.00      7.43 o 
   0   6   0       17.04        5.81      2.33 o 
   1   6   0       11.98        9.07      1.88 o 
   2   6   0        2.67       -0.02      1.48 o 
   3   6   0       21.96       18.16      1.96 o 
   4   6   0       31.68       35.18      2.32 o 
   5   6   0        1.09        0.46      1.63 o 
   6   6   0        0.14        0.09      2.74 o 
   7   6   0       28.14       33.31      5.03 o 
   8   6   0       39.89       39.22      4.63 o 
   9   6   0       69.69       75.79      5.73 o 
  10   6   0       20.24       26.23      5.13 o 
  11   6   0        1.74       -0.10      3.91 o 
  12   6   0       46.09       41.98      5.78 o 
  13   6   0        8.71        0.66      4.72 o 
  14   6   0       12.48       20.30      5.94 o 
  15   6   0        0.04        1.46      6.45 o 
  16   6   0        1.36       -0.05      7.48 o 
   1   7   0      160.48      176.17      7.20 o 
   2   7   0      471.63      545.95     10.28 o 
   3   7   0      148.06      146.38      4.37 o 
   4   7   0       60.81       62.87      3.38 o 
   5   7   0       27.74       27.99      3.86 o 
   6   7   0       75.13       94.04      5.75 o 
   7   7   0       61.15       66.76      5.37 o 
   8   7   0      115.92      109.12      6.60 o 
   9   7   0      182.06      187.81      8.06 o 
  10   7   0       88.45       76.59      6.46 o 
  11   7   0        4.36       -0.71      4.24 o 
  12   7   0        0.01       -2.34      4.58 o 
  13   7   0       20.00       22.10      5.84 o 
  14   7   0       28.28       25.81      6.36 o 
  15   7   0       46.36       29.83      6.78 o 
   0   8   0      945.60      857.05     17.47 o 
   1   8   0      811.23      812.01     18.68 o 
   2   8   0      423.29      399.18      7.13 o 
   3   8   0        9.43        4.79      2.22 o 
   4   8   0       33.72       38.89      4.00 o 
   5   8   0        4.78        2.59      3.18 o 
   6   8   0      301.42      296.87      9.08 o 
   7   8   0      837.94      778.95     29.04 o 
   8   8   0       89.84       90.46      8.11 o 
   9   8   0      101.42       97.25      6.96 o 
  10   8   0       85.17       73.19      7.52 o 
  11   8   0        0.09       -1.33      4.56 o 
  12   8   0        0.46        1.40      5.03 o 
  13   8   0        6.18        7.49      5.60 o 
  14   8   0        0.71       -5.78      5.78 o 
  15   8   0        0.76       -3.46      6.67 o 
   1   9   0      349.43      347.07     11.92 o 
   2   9   0      107.40      112.34      5.18 o 
   3   9   0       91.15       91.83      5.03 o 
   4   9   0       47.59       48.43      4.94 o 
   5   9   0       79.61       77.18      5.96 o 
   6   9   0       70.87       59.81      5.60 o 
   7   9   0       27.79       24.45      5.34 o 
   8   9   0        5.63        3.76      4.20 o 
   9   9   0       19.86       18.50      4.90 o 
  10   9   0       22.97       17.43      4.98 o 
  11   9   0        0.97       -0.51      5.05 o 
  12   9   0       78.81       69.74     10.23 o 
  13   9   0        8.70        4.75      5.95 o 
  14   9   0       11.08        5.34      6.78 o 
   0  10   0       57.28       65.70      9.16 o 
   1  10   0       55.26       52.93      4.31 o 
   2  10   0      608.50      565.34     19.61 o 
   3  10   0      170.48      170.49      6.45 o 
   4  10   0      454.50      447.26     14.29 o 
   5  10   0        0.27        2.89      3.97 o 
   6  10   0       34.41       30.23      5.09 o 
   7  10   0        5.20        3.83      4.41 o 
   8  10   0        3.41        2.59      4.50 o 
   9  10   0        2.27        2.95      4.66 o 
  10  10   0       77.95       86.23      9.28 o 
  11  10   0       31.51       23.49      6.31 o 
  12  10   0        1.92        5.52      6.17 o 
  13  10   0       43.80       46.74      7.94 o 
   1  11   0       67.37       74.98      6.03 o 
   2  11   0       41.19       38.36      4.49 o 
   3  11   0       98.49      105.73      6.91 o 
   4  11   0        0.06       -3.52      3.93 o 
   5  11   0       14.38       12.02      4.58 o 
   6  11   0       94.78       85.22      6.95 o 
   7  11   0       13.73       13.00      5.03 o 
   8  11   0        0.02       -4.76      4.77 o 
   9  11   0        0.24       -2.29      5.26 o 
  10  11   0      157.96      157.83     11.40 o 
  11  11   0       32.83       24.43      6.76 o 
  12  11   0        5.86        6.49      6.72 o 
   0  12   0        7.62       17.19      6.58 o 
   1  12   0        0.95       -2.57      3.86 o 
   2  12   0        0.18        0.27      5.13 o 
   3  12   0       30.01       29.49      6.30 o 
   4  12   0      123.38      126.22      7.87 o 
   5  12   0        0.00       -2.17      4.63 o 
   6  12   0        1.91       -1.17      4.82 o 
   7  12   0       73.44       68.59      7.27 o 
   8  12   0       51.73       54.24      7.20 o 
   9  12   0        0.07        0.36      5.90 o 
  10  12   0        2.01        6.39      6.17 o 
   1  13   0        6.14        4.11      6.90 o 
   2  13   0        5.83        6.31      6.85 o 
   3  13   0       17.76       15.34      6.49 o 
   4  13   0        1.75        6.81      6.14 o 
   5  13   0        0.04       -2.95      5.95 o 
   6  13   0       29.12       37.82      7.03 o 
   7  13   0       15.53       16.43     10.54 o 
   8  13   0       22.22        9.89      6.65 o 
   0  14   0      128.67      142.10     18.93 o 
   1  14   0       21.88       21.00      7.10 o 
   2  14   0        6.55       15.95      7.57 o 
   3  14   0       11.32        9.78      9.58 o 
   4  14   0        0.05        1.55      7.28 o 
   5  14   0       12.53       14.20      7.82 o 
   6  14   0        7.09        1.16      7.21 o 
   1  15   0       32.71       41.32     11.24 o 
 -17   1   1       30.20       36.24      9.66 o 
 -16   1   1      179.65      178.77     11.27 o 
 -15   1   1       53.34       49.23      7.34 o 
 -14   1   1      188.60      187.60     10.10 o 
 -13   1   1        0.69        1.97      3.99 o 
 -12   1   1       71.26       68.48      5.69 o 
 -11   1   1      282.80      278.61      8.16 o 
 -10   1   1      517.12      492.64     12.58 o 
  -9   1   1        0.17        0.17      1.84 o 
  -8   1   1      119.16      141.67      3.97 o 
  -7   1   1       29.44       26.89      2.11 o 
  -6   1   1      100.61      118.49      3.33 o 
  -5   1   1     1904.80     2122.35     17.96 o 
  -4   1   1     4857.11     5056.97     53.48 o 
  -3   1   1     7396.79     8059.98    125.62 o 
  -2   1   1       39.38       64.17      2.09 o 
  -1   1   1     1633.13     1676.94     24.04 o 
   0   1   1      884.82      983.94     24.32 o 
   1   1   1    10661.30    11034.19    146.50 o 
   2   1   1        1.66        4.30      1.19 o 
   3   1   1     2604.21     2719.69     24.24 o 
   4   1   1     1602.25     1567.31     23.65 o 
   5   1   1      352.39      384.80     10.26 o 
   6   1   1      773.31      818.34     16.78 o 
   7   1   1     1051.61     1017.34     11.01 o 
   8   1   1      115.51      135.32      4.11 o 
   9   1   1       99.52      107.96      4.95 o 
  10   1   1      137.09      124.73      5.57 o 
  11   1   1       24.21       26.71      4.47 o 
  12   1   1       73.10       73.59      6.17 o 
  13   1   1      130.61      140.56      7.97 o 
  14   1   1      242.86      281.06     12.69 o 
  15   1   1        4.04       23.13     10.78 o 
  16   1   1       22.63       17.40      7.19 o 
  17   1   1       28.29       39.98     16.31 o 
 -17   2   1        7.83        8.99      6.87 o 
 -16   2   1       47.55       50.67      8.01 o 
 -15   2   1       28.95       19.52      6.60 o 
 -14   2   1       43.32       52.66      7.23 o 
 -13   2   1       12.61        7.98      5.16 o 
 -12   2   1      643.61      603.18     10.32 o 
 -11   2   1      397.89      365.92      8.00 o 
 -10   2   1      307.52      318.57     10.00 o 
  -9   2   1        0.76        2.20      2.40 o 
  -8   2   1        0.02        0.54      1.61 o 
  -7   2   1      683.32      736.80      9.71 o 
  -6   2   1      190.50      166.18      3.59 o 
  -5   2   1     1682.04     1666.48     26.94 o 
  -4   2   1     1069.77     1309.64     13.85 o 
  -3   2   1     1708.11     1841.91     28.40 o 
  -2   2   1       99.47       85.00      2.56 o 
  -1   2   1    12427.74    12792.95    180.05 o 
   0   2   1       84.24       80.64      1.98 o 
   1   2   1       52.18       43.81      1.73 o 
   2   2   1       30.91       24.64      1.80 o 
   3   2   1      226.22      195.23      3.79 o 
   4   2   1       28.10       29.66      4.08 o 
   5   2   1       21.36       17.20      2.12 o 
   6   2   1      206.88      199.31      4.92 o 
   7   2   1     1045.80     1008.21     18.50 o 
   8   2   1      393.33      410.67      7.39 o 
   9   2   1       49.99       53.98      3.96 o 
  10   2   1      195.45      174.97      6.19 o 
  11   2   1       73.93       66.98      4.81 o 
  12   2   1       78.12       80.41      6.21 o 
  13   2   1        1.53        4.73      4.47 o 
  14   2   1       71.74       66.94      8.48 o 
  15   2   1      163.53      156.81     10.59 o 
  16   2   1       30.29       26.84      7.58 o 
  17   2   1       14.87       15.61      8.10 o 
 -17   3   1       93.69       98.47     10.67 o 
 -16   3   1      113.92      133.21     10.90 o 
 -15   3   1       85.76      109.93      9.55 o 
 -14   3   1       99.34      110.26      9.05 o 
 -13   3   1      310.02      271.26      9.36 o 
 -12   3   1      256.80      253.44      8.75 o 
 -11   3   1      167.17      168.00     11.87 o 
 -10   3   1      604.06      567.73     19.96 o 
  -9   3   1      364.91      361.31      9.38 o 
  -8   3   1      363.98      355.24      9.85 o 
  -7   3   1       61.33       52.43      2.69 o 
  -6   3   1     2390.17     2371.01     39.38 o 
  -5   3   1       15.08       15.32      1.53 o 
  -4   3   1     2563.70     2671.60     46.38 o 
  -3   3   1      356.06      429.03      9.07 o 
  -2   3   1      268.14      234.95      3.03 o 
  -1   3   1      103.84      133.98      3.54 o 
   0   3   1     2326.82     2388.98     34.48 o 
   1   3   1      595.43      625.79     15.18 o 
   2   3   1     8652.25     8620.09    178.67 o 
   3   3   1       44.12       61.87      3.63 o 
   4   3   1      379.87      382.37      5.54 o 
   5   3   1       68.70       79.29      3.61 o 
   6   3   1       13.92       24.01      2.53 o 
   7   3   1      318.21      336.16      6.54 o 
   8   3   1       17.44       11.64      2.81 o 
   9   3   1       57.77       50.36      4.15 o 
  10   3   1      306.22      276.83      7.33 o 
  11   3   1       45.74       40.79      4.15 o 
  12   3   1       41.87       38.03      5.12 o 
  13   3   1        0.12       -3.70      5.17 o 
  14   3   1       87.20       72.81      8.15 o 
  15   3   1       14.04       20.22      8.10 o 
  16   3   1        6.46        8.00      9.16 o 
  17   3   1        0.08       21.82     12.33 o 
 -17   4   1       78.58       64.34      9.53 o 
 -16   4   1       88.05       96.60      9.93 o 
 -15   4   1      191.75      184.96     11.24 o 
 -14   4   1      135.18      139.62      9.74 o 
 -13   4   1        0.96       -3.73      3.73 o 
 -12   4   1       91.97       86.23      6.48 o 
 -11   4   1       58.52       68.49      5.84 o 
 -10   4   1      520.24      480.11     14.15 o 
  -9   4   1      278.28      253.89      6.49 o 
  -8   4   1        0.17       -1.45      2.23 o 
  -7   4   1       18.86       20.60      2.59 o 
  -6   4   1      238.99      272.15      4.24 o 
  -5   4   1        9.06        6.45      1.71 o 
  -4   4   1      798.63      855.45     16.40 o 
  -3   4   1     4205.68     4058.43     44.40 o 
  -2   4   1     1340.32     1328.68     12.41 o 
  -1   4   1       53.32       68.31      2.45 o 
   0   4   1      790.43      811.70     10.08 o 
   1   4   1      135.55      133.75      4.35 o 
   2   4   1      131.48      120.49      3.56 o 
   3   4   1     1804.80     1849.93     36.10 o 
   4   4   1      312.75      311.22      8.10 o 
   5   4   1       53.35       62.85      3.31 o 
   6   4   1       82.77       72.43      4.45 o 
   7   4   1       69.45       71.05      4.09 o 
   8   4   1        0.43        0.82      2.61 o 
   9   4   1        0.02       -0.65      2.88 o 
  10   4   1      622.55      628.34     11.99 o 
  11   4   1        1.45        6.03      3.86 o 
  12   4   1       78.73       74.60      7.48 o 
  13   4   1       37.48       22.78      6.13 o 
  14   4   1        9.53        4.89      5.74 o 
  15   4   1        3.33        1.84      6.52 o 
  16   4   1      106.31      109.33     10.46 o 
 -16   5   1        1.75       -1.11      6.70 o 
 -15   5   1      152.90      162.65     11.36 o 
 -14   5   1       71.98       74.72      7.09 o 
 -13   5   1      106.27       97.77      7.35 o 
 -12   5   1       28.72       15.99      4.53 o 
 -11   5   1        4.35        9.80      3.95 o 
 -10   5   1        5.26        8.19      3.68 o 
  -9   5   1      163.92      137.71      6.71 o 
  -8   5   1      305.17      290.66      9.38 o 
  -7   5   1       90.87       87.53      5.25 o 
  -6   5   1       36.53       47.64      3.22 o 
  -5   5   1      170.64      217.14      4.90 o 
  -4   5   1     1561.89     1518.52     39.24 o 
  -3   5   1     1002.78     1154.73     19.64 o 
  -2   5   1      661.05      644.99      8.66 o 
  -1   5   1      103.97      102.29      3.12 o 
   0   5   1        0.98        0.16      1.32 o 
   1   5   1        6.56        4.97      1.50 o 
   2   5   1      790.51      842.77     20.31 o 
   3   5   1       19.55       28.42      2.05 o 
   4   5   1        0.26        1.30      1.40 o 
   5   5   1      241.65      233.35      8.42 o 
   6   5   1       30.04       24.22      2.91 o 
   7   5   1        1.20        1.76      2.42 o 
   8   5   1      884.05      799.61     15.59 o 
   9   5   1        7.92       10.74      3.82 o 
  10   5   1      236.91      218.04      8.11 o 
  11   5   1      310.76      289.14      9.40 o 
  12   5   1       15.12       13.00      4.63 o 
  13   5   1        3.07        5.58      4.74 o 
  14   5   1       89.15       95.88      9.40 o 
  15   5   1       34.82       41.05      8.28 o 
  16   5   1        7.84        7.08      7.23 o 
 -16   6   1        3.45       -4.66      6.63 o 
 -15   6   1      128.50      127.12     14.72 o 
 -14   6   1        9.42        6.32      5.18 o 
 -13   6   1      153.29      158.59     14.29 o 
 -12   6   1       33.63       37.18      5.60 o 
 -11   6   1        7.17        7.36      4.27 o 
 -10   6   1      307.34      279.90      9.07 o 
  -9   6   1      114.72       94.61      8.63 o 
  -8   6   1       39.12       35.89      4.63 o 
  -7   6   1        8.47        4.21      3.10 o 
  -6   6   1       10.74        9.06      2.96 o 
  -5   6   1        1.42       10.73      2.83 o 
  -4   6   1      632.74      614.12     19.99 o 
  -3   6   1        1.63        1.24      1.79 o 
  -2   6   1        1.99        0.89      1.48 o 
  -1   6   1      973.54     1013.02      8.49 o 
   0   6   1      144.65      157.47      3.93 o 
   1   6   1     1153.92     1226.85     20.81 o 
   2   6   1     1052.44     1061.72     28.01 o 
   3   6   1      307.94      306.23      7.83 o 
   4   6   1        1.96        3.33      1.73 o 
   5   6   1      139.02      124.78      4.87 o 
   6   6   1      109.35      110.28      8.71 o 
   7   6   1      123.12      125.00      7.38 o 
   8   6   1      575.33      568.46     17.89 o 
   9   6   1       40.03       34.56      4.71 o 
  10   6   1      343.52      349.50     12.74 o 
  11   6   1       10.41        6.16      4.50 o 
  12   6   1       13.67       10.68      4.92 o 
  13   6   1        2.41        3.12      4.88 o 
  14   6   1      182.67      198.92     10.05 o 
  15   6   1       37.83       31.86      7.96 o 
 -15   7   1        6.60       15.58      6.17 o 
 -14   7   1       81.51       90.98      8.08 o 
 -13   7   1       15.02       12.54      5.17 o 
 -12   7   1        6.07        5.41      4.57 o 
 -11   7   1        3.17        0.83      4.20 o 
 -10   7   1      226.81      199.03      8.47 o 
  -9   7   1      158.08      160.26      7.54 o 
  -8   7   1       36.98       36.96      4.65 o 
  -7   7   1       64.47       60.54      5.18 o 
  -6   7   1        2.38        0.01      2.99 o 
  -5   7   1      519.80      516.50     10.37 o 
  -4   7   1      134.39      139.35      5.05 o 
  -3   7   1       60.16       52.25      2.98 o 
  -2   7   1       84.68       71.09      3.35 o 
  -1   7   1      321.37      347.32      6.96 o 
   0   7   1       13.77       16.45      2.20 o 
   1   7   1      771.29      768.03     12.22 o 
   2   7   1      478.39      475.28     10.70 o 
   3   7   1        4.33        0.73      1.86 o 
   4   7   1       11.57       13.04      2.28 o 
   5   7   1        0.09        1.04      3.01 o 
   6   7   1        7.58        9.15      3.52 o 
   7   7   1      936.72      910.05     26.80 o 
   8   7   1      179.89      172.70      7.63 o 
   9   7   1       84.98       75.68      7.68 o 
  10   7   1        0.42       -2.76      3.97 o 
  11   7   1        5.75        1.77      4.47 o 
  12   7   1       80.05       81.05      7.35 o 
  13   7   1        3.69        3.66      5.10 o 
  14   7   1        1.27        3.71      6.49 o 
  15   7   1        5.39       13.86      8.17 o 
 -15   8   1       59.40       54.38      7.86 o 
 -14   8   1       17.45       16.25      6.03 o 
 -13   8   1        6.94       10.14      5.56 o 
 -12   8   1       12.22        8.05      5.12 o 
 -11   8   1       60.44       58.86      6.65 o 
 -10   8   1        3.47        2.40      4.10 o 
  -9   8   1       11.99        9.33      4.47 o 
  -8   8   1       11.14        4.95      3.86 o 
  -7   8   1      315.67      306.10     12.96 o 
  -6   8   1        0.22       -0.54      3.28 o 
  -5   8   1      175.86      142.76     10.22 o 
  -4   8   1      493.59      492.84     16.59 o 
  -3   8   1       12.05        8.20      2.58 o 
  -2   8   1       19.22       18.81      3.37 o 
  -1   8   1      680.02      705.36     20.12 o 
   0   8   1      214.37      219.16      5.32 o 
   1   8   1        5.21        7.30      2.26 o 
   2   8   1      370.23      339.84      7.91 o 
   3   8   1       65.66       65.85      3.62 o 
   4   8   1      156.54      163.30      6.01 o 
   5   8   1      391.80      388.74     15.57 o 
   6   8   1        2.09        0.93      3.36 o 
   7   8   1       68.01       60.45      5.51 o 
   8   8   1      107.98       99.25      6.72 o 
   9   8   1       10.77        4.56      4.25 o 
  10   8   1       31.88       15.64      5.03 o 
  11   8   1       27.55       25.34      5.51 o 
  12   8   1        7.55        4.90      5.16 o 
  13   8   1       17.44       23.04      6.31 o 
  14   8   1       22.66       21.11      6.48 o 
 -14   9   1        0.50       -6.06      6.06 o 
 -13   9   1        6.24        6.10      5.69 o 
 -12   9   1       66.75       68.97      7.64 o 
 -11   9   1       48.10       50.55      6.72 o 
 -10   9   1       27.25       30.74      5.62 o 
  -9   9   1        4.01        7.61      4.51 o 
  -8   9   1       23.58       29.46      5.11 o 
  -7   9   1       11.12        8.93      4.20 o 
  -6   9   1      241.41      248.67      9.90 o 
  -5   9   1      218.32      220.36      7.93 o 
  -4   9   1      335.38      328.86     11.60 o 
  -3   9   1      580.84      538.48     15.73 o 
  -2   9   1      173.43      156.93      5.83 o 
  -1   9   1       16.08       14.06      3.49 o 
   0   9   1      149.16      154.67      6.36 o 
   1   9   1       77.07       81.80      4.17 o 
   2   9   1      182.98      193.61      5.58 o 
   3   9   1        2.87       -0.66      2.57 o 
   4   9   1      409.16      379.73     11.67 o 
   5   9   1      316.61      305.16     12.07 o 
   6   9   1      788.27      749.02     36.14 o 
   7   9   1       22.83       20.08      4.64 o 
   8   9   1      165.27      151.11      7.98 o 
   9   9   1       10.62       15.16      4.86 o 
  10   9   1        2.75        2.38      4.89 o 
  11   9   1        2.66        1.81      5.27 o 
  12   9   1       91.24       97.71      8.65 o 
  13   9   1       42.17       38.65      7.27 o 
 -13  10   1        2.35        0.89      6.43 o 
 -12  10   1      147.77      141.33     10.10 o 
 -11  10   1       23.92       15.48      5.82 o 
 -10  10   1       70.59       74.03     11.42 o 
  -9  10   1       24.65       21.42      5.69 o 
  -8  10   1      203.76      204.39      8.99 o 
  -7  10   1       34.45       35.51      5.28 o 
  -6  10   1        1.83       -0.92      3.88 o 
  -5  10   1        0.67        3.08      3.76 o 
  -4  10   1        0.22       -0.80      3.48 o 
  -3  10   1       31.07       25.62      3.80 o 
  -2  10   1       29.73       26.07      3.71 o 
  -1  10   1       13.94       13.70      3.20 o 
   0  10   1        1.74        0.09      3.12 o 
   1  10   1      106.01      106.03      5.47 o 
   2  10   1       22.49       29.45      3.72 o 
   3  10   1       28.14       32.99      4.58 o 
   4  10   1        0.07       -2.41      3.62 o 
   5  10   1      162.55      180.23     10.94 o 
   6  10   1      103.80       97.17      6.94 o 
   7  10   1      149.41      147.33      7.94 o 
   8  10   1        0.04       -2.98      4.74 o 
   9  10   1        2.86        4.27      4.86 o 
  10  10   1        0.05        2.96      5.58 o 
  11  10   1       13.62       10.43      6.10 o 
  12  10   1       36.30       37.63      8.69 o 
 -12  11   1        0.36        2.82      6.90 o 
 -11  11   1       18.20       15.78      6.49 o 
 -10  11   1        0.35       -5.36      5.36 o 
  -9  11   1        1.80        0.53      5.20 o 
  -8  11   1        6.53        5.25      5.13 o 
  -7  11   1        0.00       -1.40      4.43 o 
  -6  11   1       21.90       26.02      5.27 o 
  -5  11   1      236.82      259.52     11.58 o 
  -4  11   1       78.96       75.25      6.37 o 
  -3  11   1       22.45       22.98      4.62 o 
  -2  11   1       18.10       12.19      3.68 o 
  -1  11   1       53.18       46.62      6.08 o 
   0  11   1      148.65      137.46      6.99 o 
   1  11   1       18.67       17.87      4.16 o 
   2  11   1        6.14        6.14      4.85 o 
   3  11   1        6.93        3.84      3.93 o 
   4  11   1        0.10       -4.01      4.01 o 
   5  11   1        1.72       -1.45      4.23 o 
   6  11   1       51.94       53.37      6.38 o 
   7  11   1       31.24       31.73      6.00 o 
   8  11   1       67.98       70.82      7.54 o 
   9  11   1        4.62        5.54      5.11 o 
  10  11   1       46.99       32.66      6.85 o 
  11  11   1      103.00      107.01      9.32 o 
 -10  12   1      100.58      134.28     15.53 o 
  -9  12   1       26.83       22.91      9.28 o 
  -8  12   1       26.22       32.76      6.63 o 
  -7  12   1       61.21       56.40      7.05 o 
  -6  12   1       45.66       51.35      6.64 o 
  -5  12   1       18.71       20.17      5.36 o 
  -4  12   1       19.22       22.43      5.18 o 
  -3  12   1        5.73       -0.66      4.82 o 
  -2  12   1      140.74      148.49      9.39 o 
  -1  12   1       16.13       14.90      4.55 o 
   0  12   1        7.13        9.11      4.18 o 
   1  12   1      113.11      109.68      8.37 o 
   2  12   1       29.43       23.67      6.05 o 
   3  12   1        0.45        4.91      5.32 o 
   4  12   1        0.57       -2.32      5.03 o 
   5  12   1       35.39       39.44      6.13 o 
   6  12   1        1.23        0.42      4.74 o 
   7  12   1       32.09       33.94      7.21 o 
   8  12   1       44.84       47.29      7.62 o 
   9  12   1      146.61      159.90     11.94 o 
  10  12   1        6.93       -0.78      6.43 o 
  -9  13   1        0.17       -6.36      6.36 o 
  -8  13   1        5.05        6.75      6.40 o 
  -7  13   1        0.26       -2.67      5.75 o 
  -6  13   1      110.11      121.51      8.98 o 
  -5  13   1       18.71       15.23      6.75 o 
  -4  13   1       14.00        8.01      6.24 o 
  -3  13   1        1.06       -2.95      5.66 o 
  -2  13   1       16.61       17.36      6.88 o 
  -1  13   1       23.35       14.95      5.95 o 
   0  13   1       91.62      102.82      7.64 o 
   1  13   1       68.09       61.84      7.85 o 
   2  13   1       33.71       24.34      6.61 o 
   3  13   1       39.33       41.16      7.21 o 
   4  13   1        0.70       -2.44      5.96 o 
   5  13   1       76.03       79.58      9.13 o 
   6  13   1       28.47       35.06      8.02 o 
   7  13   1       40.89       36.22      7.25 o 
   8  13   1        9.72        3.46      6.87 o 
  -6  14   1        0.28       -5.96      6.83 o 
  -5  14   1        1.05       -6.83      6.83 o 
  -4  14   1        0.57       -2.29      6.30 o 
  -3  14   1       55.22       59.52     11.07 o 
  -2  14   1       61.05       61.98      8.73 o 
  -1  14   1        3.72        0.39      8.90 o 
   0  14   1       12.19        7.96      8.19 o 
   1  14   1        0.62       -3.29      9.13 o 
   2  14   1       26.60       42.75      8.39 o 
   3  14   1      143.33      170.48     15.75 o 
   4  14   1        5.26        4.71      7.02 o 
   5  14   1        5.39       -4.38      7.06 o 
   6  14   1       12.80        6.34      7.94 o 
  -1  15   1       27.55       38.38     10.81 o 
   0  15   1       42.73       42.45     11.07 o 
 -18   0   2        1.78       19.39     14.90 o 
 -17   0   2        0.00       -0.53     10.80 o 
 -16   0   2       20.46       14.60     10.95 o 
 -15   0   2       11.90       11.32      7.41 o 
 -14   0   2        3.04        2.13      5.69 o 
 -13   0   2      132.10      146.55     10.41 o 
 -12   0   2       32.23       41.98      6.85 o 
 -11   0   2       87.71       77.56      5.77 o 
 -10   0   2       53.53       57.53      4.87 o 
  -9   0   2       33.10       32.36      3.73 o 
  -8   0   2     1244.28     1238.94     13.83 o 
  -7   0   2      539.97      619.29     16.73 o 
  -6   0   2      450.18      547.76     14.60 o 
  -5   0   2     1022.67     1002.84     11.53 o 
  -4   0   2      863.87     1045.21      9.46 o 
  -3   0   2     1200.24     1213.93     20.77 o 
  -2   0   2     1065.80     1105.91     12.27 o 
  -1   0   2     1928.07     2175.89     27.34 o 
   0   0   2    17457.20    18873.01    218.35 o 
   1   0   2       94.74      111.26      2.90 o 
   2   0   2        3.13        2.66      3.00 o 
   3   0   2     2880.26     2957.94     52.76 o 
   4   0   2     2415.71     2785.63     44.54 o 
   5   0   2      507.44      541.53      8.06 o 
   6   0   2       35.72       31.16      3.11 o 
   7   0   2     1318.06     1289.65     32.51 o 
   8   0   2      222.80      247.90      7.28 o 
   9   0   2      251.98      294.87     13.54 o 
  10   0   2      514.83      543.86     15.56 o 
  11   0   2     1110.27     1171.96     22.91 o 
  12   0   2       34.12       28.31      6.96 o 
  13   0   2        0.06       -0.80      5.67 o 
  14   0   2        3.78       -2.58      6.61 o 
  15   0   2       39.42       47.91      9.72 o 
  16   0   2        6.28       15.81     12.24 o 
  17   0   2       43.41       50.03     15.43 o 
 -18   1   2       80.82       83.36     12.27 o 
 -17   1   2       34.35       39.06     10.25 o 
 -16   1   2       40.54       41.44      7.41 o 
 -15   1   2        7.46        5.48      5.73 o 
 -14   1   2       47.67       45.91      6.61 o 
 -13   1   2      116.44      108.99      7.01 o 
 -12   1   2       86.14       78.82      4.93 o 
 -11   1   2      329.19      314.28      7.40 o 
 -10   1   2       99.79      108.00      4.33 o 
  -9   1   2      207.79      254.18      5.43 o 
  -8   1   2       14.66       23.16      2.24 o 
  -7   1   2     1847.71     1952.48     19.95 o 
  -6   1   2        0.52        4.76      1.45 o 
  -5   1   2     2240.74     2520.81     37.73 o 
  -4   1   2        7.66        9.97      1.25 o 
  -3   1   2       41.18       48.81      1.99 o 
  -2   1   2     7988.03     8782.74     94.08 o 
  -1   1   2     1234.24     1208.64     11.94 o 
   0   1   2     3189.70     3436.20     58.05 o 
   1   1   2     1077.37     1094.30     19.59 o 
   2   1   2        9.12       11.96      2.14 o 
   3   1   2        6.57       12.45      1.33 o 
   4   1   2     2595.18     2922.00     24.89 o 
   5   1   2       35.56       51.30      3.38 o 
   6   1   2        1.57        0.82      1.49 o 
   7   1   2      139.01      142.10      3.98 o 
   8   1   2       45.72       39.45      2.85 o 
   9   1   2      394.45      363.24      7.52 o 
  10   1   2       12.87       12.02      3.14 o 
  11   1   2      293.23      262.04      8.79 o 
  12   1   2      289.79      278.56      9.44 o 
  13   1   2       35.00       38.63      5.54 o 
  14   1   2        3.06        2.47      4.67 o 
  15   1   2        6.26       11.24      6.50 o 
  16   1   2        4.01       -4.63      6.60 o 
  17   1   2       52.48       67.16     11.79 o 
 -18   2   2       10.74       15.57      9.22 o 
 -17   2   2       34.33       33.19      8.10 o 
 -16   2   2      102.05      116.23     10.09 o 
 -15   2   2       60.24       58.15      7.77 o 
 -14   2   2       41.98       41.53      6.74 o 
 -13   2   2        1.49        2.07      4.51 o 
 -12   2   2       55.22       61.55      4.81 o 
 -11   2   2        8.54        6.64      2.98 o 
 -10   2   2     1138.41     1120.77     19.12 o 
  -9   2   2       52.35       63.01      3.48 o 
  -8   2   2     2386.29     2527.98     49.42 o 
  -7   2   2        0.05        1.49      1.46 o 
  -6   2   2      155.52      163.91      3.79 o 
  -5   2   2      142.20      157.68      3.77 o 
  -4   2   2       41.74       38.15      1.87 o 
  -3   2   2     1856.95     2101.60     55.96 o 
  -2   2   2    12499.65    13373.30    179.64 o 
  -1   2   2     1148.51     1264.57     17.80 o 
   0   2   2      528.09      559.88     12.62 o 
   1   2   2     2898.12     2973.26     46.46 o 
   2   2   2     1174.49     1161.88     12.40 o 
   3   2   2     1798.18     1844.88     26.95 o 
   4   2   2      840.65      873.68     14.30 o 
   5   2   2      328.93      378.37      5.99 o 
   6   2   2      207.28      274.73      5.69 o 
   7   2   2       85.43       85.17      4.48 o 
   8   2   2      343.73      340.66      7.04 o 
   9   2   2      920.91      870.72     13.17 o 
  10   2   2       40.69       33.91      4.01 o 
  11   2   2      196.02      189.56      6.78 o 
  12   2   2       45.43       41.77      5.27 o 
  13   2   2       53.65       59.60      6.44 o 
  14   2   2        9.64        5.80      5.70 o 
  15   2   2       80.79       77.40      9.16 o 
  16   2   2       20.15       33.99      8.35 o 
 -17   3   2       21.09       10.09      7.25 o 
 -16   3   2       51.02       58.31      8.47 o 
 -15   3   2       25.54       24.04      6.75 o 
 -14   3   2        0.05        0.99      5.20 o 
 -13   3   2        4.69        0.98      3.97 o 
 -12   3   2      153.06      124.22      6.91 o 
 -11   3   2      129.89      113.73      6.42 o 
 -10   3   2       29.90       19.13      3.19 o 
  -9   3   2      128.82      148.08      5.25 o 
  -8   3   2      104.98      121.11      3.95 o 
  -7   3   2     3340.46     3528.83     51.21 o 
  -6   3   2       76.18       69.03      2.81 o 
  -5   3   2      141.72      137.98      4.24 o 
  -4   3   2     1061.28     1137.74     24.23 o 
  -3   3   2       43.05       77.39      3.33 o 
  -2   3   2     2769.58     2795.71     55.45 o 
  -1   3   2      355.06      376.73      3.98 o 
   0   3   2      316.69      333.53      5.83 o 
   1   3   2      987.13     1072.51     19.91 o 
   2   3   2     1972.49     1932.15     34.98 o 
   3   3   2      171.87      146.83      4.71 o 
   4   3   2     2488.43     2781.92     26.67 o 
   5   3   2      290.01      300.54      5.68 o 
   6   3   2      525.80      597.22     11.81 o 
   7   3   2      732.64      783.55     22.15 o 
   8   3   2        0.01       -1.55      2.52 o 
   9   3   2       29.85       37.31      3.96 o 
  10   3   2      663.77      632.83     10.33 o 
  11   3   2      257.98      238.30      7.42 o 
  12   3   2        2.13       -0.64      4.85 o 
  13   3   2      126.62      133.55     12.32 o 
  14   3   2       94.03      103.16      9.37 o 
  15   3   2       13.70       17.42      6.96 o 
  16   3   2       47.80       55.29      9.23 o 
 -17   4   2        0.34        6.26      7.14 o 
 -16   4   2       12.24       20.58      7.23 o 
 -15   4   2        0.71        1.52      5.73 o 
 -14   4   2       31.67       27.51      6.01 o 
 -13   4   2        4.44        4.48      4.10 o 
 -12   4   2       85.99       76.67      6.08 o 
 -11   4   2        0.07        0.76      3.42 o 
 -10   4   2      546.19      546.51     11.10 o 
  -9   4   2      840.77      796.89     14.78 o 
  -8   4   2      144.20      169.53      5.06 o 
  -7   4   2        8.29       11.52      1.84 o 
  -6   4   2      376.60      403.25      9.81 o 
  -5   4   2      977.86     1172.10     26.71 o 
  -4   4   2     1857.47     2095.97     35.95 o 
  -3   4   2      810.34      778.14     14.81 o 
  -2   4   2     1563.28     1623.53     22.18 o 
  -1   4   2      551.67      585.31     11.51 o 
   0   4   2        5.73       10.24      1.47 o 
   1   4   2      737.60      712.62     16.76 o 
   2   4   2     3276.98     3428.17     55.93 o 
   3   4   2      115.83      130.93      3.27 o 
   4   4   2      274.57      260.07      5.63 o 
   5   4   2      276.01      311.85      6.79 o 
   6   4   2      516.38      536.13      9.41 o 
   7   4   2      209.22      182.89      5.73 o 
   8   4   2      122.04      106.56      5.26 o 
   9   4   2     1016.15      954.73     12.13 o 
  10   4   2        5.36        9.96      3.37 o 
  11   4   2       21.81       18.94      4.55 o 
  12   4   2      202.32      189.62      8.39 o 
  13   4   2       48.35       60.20      7.80 o 
  14   4   2       19.15       20.64      6.34 o 
  15   4   2      203.77      195.88     11.98 o 
  16   4   2       30.17       24.15     10.44 o 
 -17   5   2       39.64       59.66     10.10 o 
 -16   5   2        3.07       -3.67      6.39 o 
 -15   5   2        0.05       -2.64      6.40 o 
 -14   5   2       61.44       67.67      6.95 o 
 -13   5   2       18.66       16.67      4.78 o 
 -12   5   2      111.08      125.57      8.00 o 
 -11   5   2      187.59      185.27      7.88 o 
 -10   5   2       15.16       12.51      3.93 o 
  -9   5   2      775.36      761.91     19.64 o 
  -8   5   2     1042.97      982.51     30.17 o 
  -7   5   2        5.54        6.27      2.97 o 
  -6   5   2      152.48      167.50     11.89 o 
  -5   5   2        6.68        5.60      2.02 o 
  -4   5   2      592.58      657.57     14.57 o 
  -3   5   2      157.65      167.82      4.53 o 
  -2   5   2      263.46      253.85      4.14 o 
  -1   5   2      107.88      121.91      3.35 o 
   0   5   2       48.49       56.86      2.63 o 
   1   5   2        9.42        1.34      1.34 o 
   2   5   2      564.48      552.13     12.09 o 
   3   5   2     1183.20     1201.16     28.31 o 
   4   5   2     1092.64     1178.98     26.40 o 
   5   5   2       83.04       85.33      4.34 o 
   6   5   2      216.60      174.72      7.24 o 
   7   5   2      435.11      463.97      8.28 o 
   8   5   2      116.76      109.33      5.41 o 
   9   5   2      758.32      673.30     17.20 o 
  10   5   2       29.88       32.26      4.99 o 
  11   5   2        5.61        2.06      3.93 o 
  12   5   2        4.29       -3.51      4.24 o 
  13   5   2        2.55       -0.24      4.62 o 
  14   5   2       89.63       94.83      9.89 o 
  15   5   2       17.08       22.29      7.69 o 
  16   5   2        3.34        3.43      7.16 o 
 -16   6   2      137.18      146.93     11.95 o 
 -15   6   2       54.69       39.18      6.76 o 
 -14   6   2      250.08      252.17     10.40 o 
 -13   6   2       96.26      104.41      9.00 o 
 -12   6   2        7.76        6.71      4.39 o 
 -11   6   2      404.32      363.38     10.41 o 
 -10   6   2        0.25        0.08      3.43 o 
  -9   6   2     1472.23     1395.33     24.97 o 
  -8   6   2     1957.13     1828.70     50.74 o 
  -7   6   2      305.07      330.08     11.24 o 
  -6   6   2       81.19       75.65      4.24 o 
  -5   6   2        2.59        2.66      2.33 o 
  -4   6   2       28.35       33.80      2.90 o 
  -3   6   2      103.82      100.64      3.62 o 
  -2   6   2     1199.08     1259.86     21.21 o 
  -1   6   2      611.83      652.44      8.42 o 
   0   6   2       32.06       50.89      2.78 o 
   1   6   2      830.47      816.49     13.70 o 
   2   6   2     1436.53     1511.99     32.23 o 
   3   6   2      113.64      115.75      3.78 o 
   4   6   2      491.01      471.32      7.91 o 
   5   6   2      427.68      410.78      7.43 o 
   6   6   2       18.15       27.31      3.44 o 
   7   6   2       99.43       86.33      7.52 o 
   8   6   2      692.33      623.54     12.01 o 
   9   6   2      102.48       93.69      6.44 o 
  10   6   2       46.40       43.42      6.46 o 
  11   6   2       38.12       22.44      5.12 o 
  12   6   2       10.10       13.59      5.07 o 
  13   6   2       12.37       10.12      5.44 o 
  14   6   2        0.43       -0.16      6.17 o 
  15   6   2        2.53        7.86      7.21 o 
 -16   7   2       96.11      107.80     11.35 o 
 -15   7   2       39.71       37.82      7.04 o 
 -14   7   2        1.12       -3.31      5.37 o 
 -13   7   2       82.77       89.74      7.73 o 
 -12   7   2      149.71      145.88      8.22 o 
 -11   7   2        0.13       -2.31      3.86 o 
 -10   7   2       52.68       44.93      5.83 o 
  -9   7   2      162.74      156.13      7.45 o 
  -8   7   2      141.32      136.48      6.88 o 
  -7   7   2       26.02       37.07      4.66 o 
  -6   7   2       12.80       12.08      3.37 o 
  -5   7   2      178.22      160.89      5.40 o 
  -4   7   2       69.16       64.90      4.01 o 
  -3   7   2       10.80        6.11      2.35 o 
  -2   7   2        0.02       -0.87      1.76 o 
  -1   7   2      175.65      149.12      4.33 o 
   0   7   2       66.65       64.47      3.59 o 
   1   7   2        0.74       -0.71      1.71 o 
   2   7   2      590.94      586.47     11.59 o 
   3   7   2       88.75       83.47      5.03 o 
   4   7   2      797.49      689.04     17.83 o 
   5   7   2       20.99       12.72      2.91 o 
   6   7   2      230.26      207.27     10.35 o 
   7   7   2       97.04      100.78      6.28 o 
   8   7   2        1.32        4.26      3.79 o 
   9   7   2       11.98        8.13      4.30 o 
  10   7   2       70.32       64.42      6.19 o 
  11   7   2      245.68      241.38     10.14 o 
  12   7   2       73.87       72.55      7.25 o 
  13   7   2        2.03        0.84      5.21 o 
  14   7   2       54.84       71.13      8.14 o 
  15   7   2       37.16       35.18      9.04 o 
 -15   8   2       23.25       25.23      7.18 o 
 -14   8   2      159.60      161.45     10.01 o 
 -13   8   2        4.47        3.60      5.36 o 
 -12   8   2        4.25        7.12      4.91 o 
 -11   8   2      254.02      247.94      9.82 o 
 -10   8   2       95.29       76.86      6.52 o 
  -9   8   2       58.89       54.25      5.69 o 
  -8   8   2       93.09      111.12      6.90 o 
  -7   8   2       71.05       64.51      5.53 o 
  -6   8   2      615.69      567.18     31.63 o 
  -5   8   2        0.11        1.22      2.52 o 
  -4   8   2       52.40       52.34      5.49 o 
  -3   8   2       18.20       18.57      3.05 o 
  -2   8   2        0.10        1.07      2.41 o 
  -1   8   2       65.47       57.06      3.47 o 
   0   8   2        0.00       -1.35      1.96 o 
   1   8   2       50.52       50.26      3.28 o 
   2   8   2       95.04       98.31      4.66 o 
   3   8   2     1232.59     1163.86     19.64 o 
   4   8   2        0.34        0.26      3.02 o 
   5   8   2       11.62       13.10      3.65 o 
   6   8   2       15.80       13.37      3.90 o 
   7   8   2        4.67        0.15      3.81 o 
   8   8   2        2.01        5.01      4.22 o 
   9   8   2        2.68       -3.92      4.01 o 
  10   8   2      204.50      189.06      8.97 o 
  11   8   2       96.08       86.82      9.10 o 
  12   8   2       41.78       45.24      6.84 o 
  13   8   2       17.56       16.55      6.18 o 
  14   8   2       58.94       75.55      8.85 o 
 -14   9   2       23.43       21.72      7.15 o 
 -13   9   2       22.38       24.63      6.65 o 
 -12   9   2       17.21       28.11      6.79 o 
 -11   9   2       97.82       66.80      6.84 o 
 -10   9   2       25.32       28.89      5.53 o 
  -9   9   2        3.56        0.48      4.04 o 
  -8   9   2       14.50       15.72      4.50 o 
  -7   9   2      213.40      183.92      9.38 o 
  -6   9   2      216.12      173.28      7.60 o 
  -5   9   2        3.18        4.29      3.56 o 
  -4   9   2        8.78       10.80      3.54 o 
  -3   9   2      276.20      251.46     10.60 o 
  -2   9   2       67.69       66.23      4.49 o 
  -1   9   2       46.32       60.10      4.40 o 
   0   9   2     1007.61      967.39     24.40 o 
   1   9   2       43.14       53.88      3.70 o 
   2   9   2      118.80      124.10      4.76 o 
   3   9   2       24.93       21.89      3.48 o 
   4   9   2      217.18      216.35     12.41 o 
   5   9   2        7.92        3.83      3.69 o 
   6   9   2        2.45        3.45      3.86 o 
   7   9   2       60.69       54.05      5.97 o 
   8   9   2       19.09       20.30      5.19 o 
   9   9   2       55.97       46.79      6.31 o 
  10   9   2        9.99       11.88      5.42 o 
  11   9   2      217.89      228.94     10.52 o 
  12   9   2        1.90       -5.45      5.45 o 
  13   9   2       21.85       34.01      7.24 o 
 -13  10   2        7.87        2.79      6.48 o 
 -12  10   2        0.62        1.28      5.72 o 
 -11  10   2        0.72       -5.13      5.13 o 
 -10  10   2       96.02       87.61     11.64 o 
  -9  10   2       27.94       33.49      5.62 o 
  -8  10   2       27.55       22.07      5.18 o 
  -7  10   2       26.08       13.52      4.44 o 
  -6  10   2       18.64       10.56      4.16 o 
  -5  10   2       54.20       59.20      6.06 o 
  -4  10   2      381.99      381.74     11.32 o 
  -3  10   2      237.56      228.38      7.91 o 
  -2  10   2       14.10       12.97      3.84 o 
  -1  10   2      229.43      207.85      7.46 o 
   0  10   2       96.66       96.45      5.36 o 
   1  10   2      218.54      187.01     10.18 o 
   2  10   2      127.53      139.67      6.10 o 
   3  10   2       13.42        8.72      3.90 o 
   4  10   2       39.82       39.72      5.17 o 
   5  10   2       24.17       23.78      4.77 o 
   6  10   2        5.15        2.20      4.28 o 
   7  10   2      121.98      123.38      7.93 o 
   8  10   2      122.84      116.80      9.51 o 
   9  10   2       10.26        0.97      4.91 o 
  10  10   2        7.57        4.87      5.68 o 
  11  10   2       18.47       20.76      6.64 o 
  12  10   2        0.18       -0.61      6.43 o 
 -12  11   2       11.00        8.84      6.95 o 
 -11  11   2       38.55       30.61      7.12 o 
 -10  11   2       75.13       66.89      9.17 o 
  -9  11   2        1.59        1.14      4.98 o 
  -8  11   2       10.08       10.05      4.96 o 
  -7  11   2        0.78       -3.42      4.43 o 
  -6  11   2       49.25       47.30      5.79 o 
  -5  11   2       39.74       36.58      5.51 o 
  -4  11   2        0.14       -2.53      3.72 o 
  -3  11   2        6.57        1.70      3.40 o 
  -2  11   2       93.52       94.93      5.73 o 
  -1  11   2        0.01       -0.11      3.51 o 
   0  11   2      107.70      104.43      7.43 o 
   1  11   2       40.13       39.67      6.05 o 
   2  11   2        0.84       -2.85      4.81 o 
   3  11   2        3.50        1.84      4.19 o 
   4  11   2       24.19       27.35      5.34 o 
   5  11   2        3.73        0.83      4.32 o 
   6  11   2       49.41       53.22      6.34 o 
   7  11   2       42.42       38.45      7.50 o 
   8  11   2       43.33       31.73      6.26 o 
   9  11   2        3.75        1.58      5.84 o 
  10  11   2        3.78       -3.19      5.85 o 
  11  11   2        1.28        8.16      6.78 o 
 -11  12   2        0.08       -3.49     10.92 o 
 -10  12   2       29.16       29.72      7.39 o 
  -9  12   2       13.78       10.25      7.07 o 
  -8  12   2       18.77       14.41      5.67 o 
  -7  12   2        0.10       -4.14      4.79 o 
  -6  12   2        9.40        9.84      5.22 o 
  -5  12   2       37.49       33.25      5.91 o 
  -4  12   2      134.69      152.42      9.28 o 
  -3  12   2       54.99       56.59      7.84 o 
  -2  12   2       47.90       45.55      6.59 o 
  -1  12   2       50.96       85.63     20.63 o 
   0  12   2       23.50       28.72      5.00 o 
   1  12   2       12.20        4.28      5.52 o 
   2  12   2       45.76       43.71      7.00 o 
   3  12   2       10.84        4.77      5.70 o 
   4  12   2       34.02       34.50      6.67 o 
   5  12   2        2.01        5.09      5.16 o 
   6  12   2        0.02       -2.18      4.93 o 
   7  12   2        0.49        0.60      5.31 o 
   8  12   2       61.38       58.30      9.09 o 
   9  12   2       80.00       58.72      7.80 o 
  10  12   2       56.82       34.06     14.22 o 
  -9  13   2        4.66        0.01      6.67 o 
  -8  13   2       16.14       22.21      6.86 o 
  -7  13   2        7.05        9.34      6.18 o 
  -6  13   2       22.54       23.77      6.35 o 
  -5  13   2        0.91       -2.41      6.17 o 
  -4  13   2        8.68        4.44      6.21 o 
  -3  13   2       15.05        9.31      6.01 o 
  -2  13   2        0.20       -0.60      5.35 o 
  -1  13   2        6.18       11.65      5.26 o 
   0  13   2       48.75       54.67      7.90 o 
   1  13   2       12.07       18.87      6.17 o 
   2  13   2        0.27       -2.47      5.66 o 
   3  13   2        2.79       -1.82      5.88 o 
   4  13   2       14.59        5.87      6.16 o 
   5  13   2        0.16       -6.11      6.11 o 
   6  13   2       66.83       64.03      9.28 o 
   7  13   2        0.89       -7.07      7.07 o 
   8  13   2        3.67       -7.05      7.05 o 
  -6  14   2       50.30       50.05      9.24 o 
  -5  14   2        3.65       -6.97      6.97 o 
  -4  14   2        5.31       -3.47      7.13 o 
  -3  14   2       39.04       48.57      8.34 o 
  -2  14   2        0.51        2.46      6.87 o 
  -1  14   2        0.01       -0.52      8.25 o 
   0  14   2       97.21      103.91     10.12 o 
   1  14   2      122.29      135.60     20.07 o 
   2  14   2       70.23       76.10     11.22 o 
   3  14   2        3.50        3.02      8.52 o 
   4  14   2        0.94        4.40      8.89 o 
   5  14   2       46.56       43.78     11.03 o 
 -18   1   3        0.05        0.64      8.28 o 
 -17   1   3       12.44       12.63      8.63 o 
 -16   1   3       34.30       31.28      7.27 o 
 -15   1   3        0.20        4.33      5.59 o 
 -14   1   3       18.39       17.11      5.73 o 
 -13   1   3       26.37       27.99      4.51 o 
 -12   1   3        4.89        7.11      3.14 o 
 -11   1   3      145.22      138.03      5.72 o 
 -10   1   3      157.96      165.42      5.01 o 
  -9   1   3      968.22     1006.29     10.22 o 
  -8   1   3       11.24        7.41      1.92 o 
  -7   1   3       21.19       12.25      1.98 o 
  -6   1   3       44.29       68.50      3.37 o 
  -5   1   3      195.56      238.08      3.95 o 
  -4   1   3      766.84      818.08     15.45 o 
  -3   1   3      637.63      722.10     12.35 o 
  -2   1   3       97.05      114.26      3.36 o 
  -1   1   3     2406.27     2451.41     40.52 o 
   0   1   3      140.12      152.60      3.24 o 
   1   1   3      766.58      869.77     15.68 o 
   2   1   3       69.93       82.79      2.63 o 
   3   1   3      763.62      793.64      7.22 o 
   4   1   3       96.23      112.53      3.22 o 
   5   1   3     1608.53     1703.22     18.64 o 
   6   1   3       69.58       79.23      3.28 o 
   7   1   3      299.77      336.05      5.49 o 
   8   1   3      158.31      161.21      4.65 o 
   9   1   3      406.33      396.13      9.47 o 
  10   1   3       62.49       75.84      5.88 o 
  11   1   3        5.95        7.64      4.00 o 
  12   1   3        1.02        0.72      4.26 o 
  13   1   3       18.25       19.24      5.32 o 
  14   1   3        4.43       -0.13      4.79 o 
  15   1   3        6.04        6.75      6.51 o 
  16   1   3       28.29       25.05      8.23 o 
 -18   2   3       96.32       99.60     19.24 o 
 -17   2   3        4.18        9.62      6.74 o 
 -16   2   3       29.93       30.23      7.19 o 
 -15   2   3       33.55       30.51      8.37 o 
 -14   2   3       10.59       13.93      5.62 o 
 -13   2   3      346.36      331.00      9.61 o 
 -12   2   3      185.54      180.08      7.31 o 
 -11   2   3      478.54      476.21      8.68 o 
 -10   2   3      261.60      269.54      6.64 o 
  -9   2   3      190.18      187.67      4.82 o 
  -8   2   3      568.84      585.18     11.62 o 
  -7   2   3      678.26      739.09      7.14 o 
  -6   2   3     1463.36     1526.50     21.79 o 
  -5   2   3     3031.40     3274.56     42.39 o 
  -4   2   3     3964.37     4472.85     76.07 o 
  -3   2   3       21.42       22.64      1.44 o 
  -2   2   3     3259.19     3635.17     56.51 o 
  -1   2   3        6.73        1.33      1.00 o 
   0   2   3     3483.73     3605.86     61.95 o 
   1   2   3     1275.17     1333.60     16.24 o 
   2   2   3     2431.11     2388.90     31.59 o 
   3   2   3     1427.82     1610.25     15.22 o 
   4   2   3       32.88       38.10      2.51 o 
   5   2   3      533.27      545.70      5.70 o 
   6   2   3     1213.14     1235.24     11.85 o 
   7   2   3      180.17      168.28      6.09 o 
   8   2   3      431.41      422.05      7.95 o 
   9   2   3        6.37        6.70      3.05 o 
  10   2   3       13.08       13.28      3.44 o 
  11   2   3        6.45        1.19      3.79 o 
  12   2   3        9.25        4.76      4.41 o 
  13   2   3        0.76       -0.18      4.47 o 
  14   2   3      229.21      243.99     11.98 o 
  15   2   3      123.58      130.33     10.93 o 
  16   2   3        8.48        6.43      8.02 o 
 -18   3   3       24.85       35.96      9.34 o 
 -17   3   3       33.07       34.46      8.18 o 
 -16   3   3        2.74        3.01      6.31 o 
 -15   3   3       18.19       20.28      6.44 o 
 -14   3   3       80.14       72.47      6.50 o 
 -13   3   3       34.96       29.09      4.90 o 
 -12   3   3      424.90      429.97     10.43 o 
 -11   3   3       14.58       14.50      3.78 o 
 -10   3   3       22.65       16.95      3.05 o 
  -9   3   3        7.50        2.83      2.03 o 
  -8   3   3      568.46      565.18      6.71 o 
  -7   3   3       20.37       15.63      2.06 o 
  -6   3   3     1246.51     1323.51     17.55 o 
  -5   3   3        8.16        8.11      1.85 o 
  -4   3   3     1068.12     1282.99     39.49 o 
  -3   3   3      745.79      806.04     13.34 o 
  -2   3   3     5510.62     6174.63    129.50 o 
  -1   3   3     2919.56     2870.42     27.13 o 
   0   3   3       22.07       29.70      1.68 o 
   1   3   3      530.82      521.28      7.03 o 
   2   3   3        8.63        9.40      1.60 o 
   3   3   3      107.48      115.07      3.13 o 
   4   3   3        0.35       -1.37      1.79 o 
   5   3   3       27.07       33.78      3.16 o 
   6   3   3      190.02      180.50      5.39 o 
   7   3   3       25.58       40.05      5.64 o 
   8   3   3      263.84      238.55      6.66 o 
   9   3   3      328.82      298.39      7.58 o 
  10   3   3       86.17       94.67      5.36 o 
  11   3   3        0.04       -2.34      3.29 o 
  12   3   3        7.33       10.32      4.47 o 
  13   3   3        5.28        2.42      5.37 o 
  14   3   3       11.49       13.89      6.46 o 
  15   3   3        0.33       -3.63      6.64 o 
  16   3   3        3.78        8.55      8.05 o 
 -17   4   3        1.02       -0.29      6.77 o 
 -16   4   3       20.05       18.54      6.89 o 
 -15   4   3        8.92        3.86      6.24 o 
 -14   4   3       18.64       14.37      4.77 o 
 -13   4   3        0.85       -0.51      3.97 o 
 -12   4   3       98.28      112.10      7.14 o 
 -11   4   3      452.66      425.94     16.88 o 
 -10   4   3       10.04        7.72      3.56 o 
  -9   4   3      201.22      205.58      7.29 o 
  -8   4   3       35.72       40.32      3.26 o 
  -7   4   3      289.35      344.14      9.35 o 
  -6   4   3      433.26      507.86     10.92 o 
  -5   4   3      179.80      191.35      4.69 o 
  -4   4   3       76.49       92.46      8.53 o 
  -3   4   3       15.50        2.17      1.55 o 
  -2   4   3     5730.93     6376.30    105.44 o 
  -1   4   3     1726.62     1794.10     23.38 o 
   0   4   3     2361.50     2562.84     44.64 o 
   1   4   3       12.15       11.97      1.64 o 
   2   4   3       32.97       57.81      5.65 o 
   3   4   3      143.64       91.93      3.13 o 
   4   4   3        1.57        0.59      1.83 o 
   5   4   3       59.51       64.96      5.99 o 
   6   4   3     1198.39     1213.54     19.03 o 
   7   4   3       56.39       63.76      4.17 o 
   8   4   3      352.97      331.46      7.72 o 
   9   4   3      312.58      257.32      7.25 o 
  10   4   3       16.22       19.90      4.24 o 
  11   4   3       81.32       88.44      6.63 o 
  12   4   3       61.18       52.45      9.78 o 
  13   4   3       26.73       18.30      6.44 o 
  14   4   3        5.16        5.58      6.06 o 
  15   4   3      134.12      154.69     12.02 o 
  16   4   3        4.35       12.53      8.08 o 
 -17   5   3        3.52       10.60      7.75 o 
 -16   5   3        0.52       -0.75      6.92 o 
 -15   5   3       40.76       39.89      6.43 o 
 -14   5   3      195.34      202.82      9.20 o 
 -13   5   3        2.57       -0.58      4.18 o 
 -12   5   3      200.52      185.10      8.17 o 
 -11   5   3       40.11       42.55      5.04 o 
 -10   5   3      506.16      481.84     12.44 o 
  -9   5   3      229.02      204.34      7.52 o 
  -8   5   3       84.05       96.13      5.58 o 
  -7   5   3       72.28       63.47      3.95 o 
  -6   5   3       98.76       92.10      4.30 o 
  -5   5   3       38.97       53.66      3.37 o 
  -4   5   3        4.80        8.24      2.06 o 
  -3   5   3     5070.16     5501.40    120.17 o 
  -2   5   3       53.21       67.45      2.91 o 
  -1   5   3     1757.79     1797.24     33.89 o 
   0   5   3      366.98      419.10      6.00 o 
   1   5   3      147.89      172.75      6.09 o 
   2   5   3      201.10      201.75      4.18 o 
   3   5   3      222.74      187.13      4.78 o 
   4   5   3       19.91       23.76      2.15 o 
   5   5   3     1070.00     1073.04     12.45 o 
   6   5   3       22.25       19.52      3.56 o 
   7   5   3      239.30      227.07      6.70 o 
   8   5   3      500.81      446.97      8.79 o 
   9   5   3       68.38       58.10      4.70 o 
  10   5   3      381.75      338.63     13.57 o 
  11   5   3       12.32       11.00      4.53 o 
  12   5   3       11.82        5.79      4.70 o 
  13   5   3       24.09       27.53      9.61 o 
  14   5   3       47.08       47.85     10.49 o 
  15   5   3        7.62        8.77      7.49 o 
 -16   6   3       86.71      110.86     11.01 o 
 -15   6   3       88.55      106.01      8.94 o 
 -14   6   3        0.88       -1.25      4.55 o 
 -13   6   3      448.87      431.85     11.96 o 
 -12   6   3        5.14        2.00      4.05 o 
 -11   6   3        0.27       -0.55      3.58 o 
 -10   6   3       40.50       35.74      4.87 o 
  -9   6   3      153.10      176.14      7.39 o 
  -8   6   3      126.16      105.48      6.12 o 
  -7   6   3        9.61        0.93      2.92 o 
  -6   6   3      282.91      270.66      7.43 o 
  -5   6   3      572.53      670.69     19.93 o 
  -4   6   3        0.80        0.07      1.92 o 
  -3   6   3      815.54      784.42     17.97 o 
  -2   6   3      558.57      536.30     10.61 o 
  -1   6   3       60.83       56.32      2.93 o 
   0   6   3     2342.64     2291.98     52.33 o 
   1   6   3      223.88      227.43      4.66 o 
   2   6   3        4.51        1.25      1.73 o 
   3   6   3      266.03      285.15      7.79 o 
   4   6   3      149.80      119.30      4.06 o 
   5   6   3      522.61      478.49      8.22 o 
   6   6   3      195.00      171.67      6.14 o 
   7   6   3      135.31      125.92      5.73 o 
   8   6   3      169.80      170.30      8.41 o 
   9   6   3        9.38       12.52      4.28 o 
  10   6   3        6.80       12.29      5.09 o 
  11   6   3      262.67      232.47      9.30 o 
  12   6   3        6.57        5.11      7.11 o 
  13   6   3        4.29        0.86      5.16 o 
  14   6   3        0.75       -1.41      6.17 o 
  15   6   3        2.78       10.91      8.12 o 
 -16   7   3       42.06       40.90      7.64 o 
 -15   7   3       18.39       16.50      6.26 o 
 -14   7   3      330.74      374.17     32.53 o 
 -13   7   3       45.68       46.98      7.05 o 
 -12   7   3      215.92      197.02      8.93 o 
 -11   7   3       13.00       17.03      4.51 o 
 -10   7   3      215.77      180.08     12.51 o 
  -9   7   3        0.15        0.60      3.51 o 
  -8   7   3      602.59      572.10     12.59 o 
  -7   7   3      142.67      153.34      9.16 o 
  -6   7   3       17.08       14.38      3.27 o 
  -5   7   3       63.53       78.16      5.57 o 
  -4   7   3      125.98      135.63      5.06 o 
  -3   7   3      130.45      114.79      4.81 o 
  -2   7   3     2312.60     2335.77     35.82 o 
  -1   7   3        2.66        1.42      1.92 o 
   0   7   3       43.47       39.64      3.04 o 
   1   7   3       57.23       49.86      3.05 o 
   2   7   3      100.99      114.54      4.19 o 
   3   7   3       26.58       34.86      2.92 o 
   4   7   3       72.64       74.64      4.42 o 
   5   7   3      246.73      198.57      6.19 o 
   6   7   3      144.90      125.24      6.58 o 
   7   7   3       35.11       32.45      4.64 o 
   8   7   3      131.63      103.45      6.76 o 
   9   7   3       12.86       12.09      4.44 o 
  10   7   3       52.27       44.79      5.74 o 
  11   7   3        0.05        0.56      4.58 o 
  12   7   3       52.61       67.02      7.42 o 
  13   7   3       20.76       24.23      6.32 o 
  14   7   3       28.92       28.06      8.24 o 
 -15   8   3       56.27       66.51      8.63 o 
 -14   8   3       41.52       34.90      8.55 o 
 -13   8   3       62.31       72.42      9.53 o 
 -12   8   3        1.40        5.16      4.77 o 
 -11   8   3       35.79       34.97      5.56 o 
 -10   8   3       25.57       25.21      5.05 o 
  -9   8   3        0.02        1.53      3.88 o 
  -8   8   3      148.72      125.56      6.97 o 
  -7   8   3        9.34       11.17      5.78 o 
  -6   8   3      586.03      568.61     19.31 o 
  -5   8   3      291.26      277.07      7.00 o 
  -4   8   3       16.92       23.56      3.25 o 
  -3   8   3      136.03      121.00      5.24 o 
  -2   8   3       47.84       54.02      3.98 o 
  -1   8   3       30.95       43.85      3.26 o 
   0   8   3      891.12      897.21     24.23 o 
   1   8   3        0.08        1.16      2.16 o 
   2   8   3      156.80      137.98      5.24 o 
   3   8   3        0.11       -0.91      2.20 o 
   4   8   3       26.30       21.66      3.32 o 
   5   8   3        7.65        6.95      3.47 o 
   6   8   3        3.98       -2.08      3.49 o 
   7   8   3       19.79       22.44      5.60 o 
   8   8   3        2.75        5.76      4.28 o 
   9   8   3       46.16       51.30      6.16 o 
  10   8   3       13.69        8.98      4.89 o 
  11   8   3      100.23      108.54      8.27 o 
  12   8   3       44.68       31.39      6.61 o 
  13   8   3       18.53       21.30      6.99 o 
 -14   9   3        5.41        0.02      6.17 o 
 -13   9   3        5.56        9.36      6.16 o 
 -12   9   3        4.00        0.60      5.22 o 
 -11   9   3       13.94       16.88      5.30 o 
 -10   9   3        4.14       -0.78      5.34 o 
  -9   9   3       13.43        8.83      4.25 o 
  -8   9   3       18.76       10.66      4.15 o 
  -7   9   3        9.64        9.78      4.00 o 
  -6   9   3        1.14        1.34      3.40 o 
  -5   9   3      441.25      418.62     19.89 o 
  -4   9   3        0.88        0.37      2.73 o 
  -3   9   3      184.44      170.86      6.23 o 
  -2   9   3       12.45       11.50      3.15 o 
  -1   9   3       92.92       88.76      6.32 o 
   0   9   3      182.98      159.28      5.23 o 
   1   9   3      118.69      118.90      4.76 o 
   2   9   3      100.94      123.29      7.82 o 
   3   9   3      138.66      123.54      7.76 o 
   4   9   3        2.62        0.62      3.33 o 
   5   9   3       13.92       11.31      4.02 o 
   6   9   3       11.27        8.01      4.18 o 
   7   9   3      181.34      184.12      8.44 o 
   8   9   3       60.71       43.61      5.81 o 
   9   9   3        0.00       -0.01      4.41 o 
  10   9   3       77.03       65.07      7.05 o 
  11   9   3       14.31        5.05      5.80 o 
  12   9   3        6.20        2.54      6.10 o 
  13   9   3      124.66      145.29     13.42 o 
 -13  10   3       27.42       16.30      6.77 o 
 -12  10   3      124.04      132.75      9.33 o 
 -11  10   3       13.14       11.40      7.00 o 
 -10  10   3       30.94       30.05      5.89 o 
  -9  10   3       21.17       20.84      5.44 o 
  -8  10   3       49.92       51.51      5.98 o 
  -7  10   3        6.91        2.55      3.98 o 
  -6  10   3      144.74      139.60      7.35 o 
  -5  10   3       50.23       64.29      5.78 o 
  -4  10   3      118.75      123.51      9.15 o 
  -3  10   3      426.67      391.05      8.84 o 
  -2  10   3       63.28       54.18      4.62 o 
  -1  10   3      121.36      112.90      5.65 o 
   0  10   3       74.15       79.76      5.09 o 
   1  10   3      390.16      404.41     20.94 o 
   2  10   3        5.03        7.66      3.86 o 
   3  10   3        0.54        0.30      3.60 o 
   4  10   3       88.50       82.13      6.31 o 
   5  10   3       88.93       88.28      6.72 o 
   6  10   3       19.27       14.71      4.88 o 
   7  10   3      192.51      189.26     14.00 o 
   8  10   3      607.26      581.15     31.20 o 
   9  10   3       68.15       66.49      7.43 o 
  10  10   3       27.19       15.13      6.27 o 
  11  10   3       51.01       57.57      7.98 o 
  12  10   3       27.84       31.37      8.47 o 
 -12  11   3        0.11        9.94      6.60 o 
 -11  11   3        4.12        3.10      6.17 o 
 -10  11   3        0.61       -5.17      5.17 o 
  -9  11   3       11.93        4.26      5.01 o 
  -8  11   3        0.81       -1.46      4.70 o 
  -7  11   3       94.18       91.19     14.42 o 
  -6  11   3      125.92      120.08      7.66 o 
  -5  11   3        2.66       -1.41      4.17 o 
  -4  11   3       24.37       14.56      4.49 o 
  -3  11   3        5.99        8.06      3.74 o 
  -2  11   3       32.60       31.09      4.86 o 
  -1  11   3      285.53      290.63      8.12 o 
   0  11   3        5.27        4.66      4.65 o 
   1  11   3       46.71       36.40      5.91 o 
   2  11   3      215.07      199.38     10.89 o 
   3  11   3        1.53       -2.00      3.95 o 
   4  11   3       83.68       92.02      7.03 o 
   5  11   3       29.91       44.21      7.64 o 
   6  11   3       25.34       20.07      5.62 o 
   7  11   3       45.22       40.99      6.58 o 
   8  11   3        4.68        9.35      5.55 o 
   9  11   3        9.26        8.29      8.25 o 
  10  11   3      186.80      189.31     12.21 o 
 -11  12   3       38.56       39.92      7.99 o 
 -10  12   3       57.97       64.81      8.06 o 
  -9  12   3       11.31        8.04      5.92 o 
  -8  12   3        0.31       -4.25      5.00 o 
  -7  12   3        2.21       -2.83      4.81 o 
  -6  12   3        0.62       -4.73      4.73 o 
  -5  12   3        0.00        2.19      4.64 o 
  -4  12   3        0.01        0.56      4.45 o 
  -3  12   3      168.13      180.71      8.53 o 
  -2  12   3        1.52       -0.19      4.12 o 
  -1  12   3       63.85       71.17      6.46 o 
   0  12   3      124.93      144.91     13.14 o 
   1  12   3       46.54       46.30      7.03 o 
   2  12   3        0.36       -4.85      4.85 o 
   3  12   3       42.35       33.02      6.88 o 
   4  12   3       47.89       50.79      7.66 o 
   5  12   3       26.34       35.36     10.90 o 
   6  12   3      129.88      121.15     18.82 o 
   7  12   3       21.54       22.51      7.29 o 
   8  12   3       60.30       63.00      8.99 o 
   9  12   3        2.96        3.15      7.35 o 
  -9  13   3        7.16       10.72      6.95 o 
  -8  13   3        0.00       -6.15      6.15 o 
  -7  13   3       12.15       20.17      6.59 o 
  -6  13   3       30.71       28.68      7.74 o 
  -5  13   3       16.14       14.72      5.80 o 
  -4  13   3       20.05       12.48      6.29 o 
  -3  13   3       88.06       96.82      9.01 o 
  -2  13   3       41.42       34.74      8.83 o 
  -1  13   3        0.37        3.05      5.65 o 
   0  13   3       24.76       30.94      8.17 o 
   1  13   3       78.31       80.21     15.66 o 
   2  13   3        3.47        0.04      7.71 o 
   3  13   3        1.53       -5.64      7.43 o 
   4  13   3        3.78        4.15      8.08 o 
   5  13   3      135.85      139.07     14.67 o 
   6  13   3       22.67       17.71      9.08 o 
   7  13   3       34.58       26.92     10.39 o 
  -6  14   3       23.19       25.21      9.96 o 
  -5  14   3        2.35       -8.74      8.76 o 
  -4  14   3       27.84       42.24     11.63 o 
  -3  14   3       79.47       92.41     18.02 o 
  -2  14   3        0.00        2.97     11.18 o 
  -1  14   3       23.98       23.49     12.85 o 
   0  14   3       61.48       61.88     10.85 o 
   1  14   3       13.07        4.03      8.06 o 
   2  14   3       18.52       24.10     12.92 o 
   3  14   3       43.94       41.20     10.54 o 
   4  14   3        7.05        8.35      8.80 o 
   5  14   3        8.51        9.46      9.60 o 
 -18   0   4      164.47      173.80     22.73 o 
 -17   0   4      212.15      220.25     21.52 o 
 -16   0   4      190.47      189.39     19.39 o 
 -15   0   4        4.08       13.38     11.02 o 
 -14   0   4        7.59       18.88      6.69 o 
 -13   0   4       23.30       15.13      6.08 o 
 -12   0   4      501.31      433.10     10.86 o 
 -11   0   4      122.90      101.21     10.36 o 
 -10   0   4      348.48      300.27      8.67 o 
  -9   0   4      531.93      497.90     18.35 o 
  -8   0   4      379.14      404.99      8.57 o 
  -7   0   4     1478.08     1616.48     15.34 o 
  -6   0   4      696.62      646.71      9.31 o 
  -5   0   4       46.85       63.80      3.78 o 
  -4   0   4     2528.77     2843.46     31.11 o 
  -3   0   4     1660.55     1755.28     12.60 o 
  -2   0   4     4391.02     4546.11     77.84 o 
  -1   0   4     5402.32     5920.77    122.82 o 
   0   0   4     9045.60     9414.45    462.98 o 
   1   0   4      310.26      337.84      6.48 o 
   2   0   4     1084.49     1066.03     17.53 o 
   3   0   4       53.12       56.39      3.54 o 
   4   0   4      459.51      629.12      9.04 o 
   5   0   4     6249.91     6662.47     35.02 o 
   6   0   4      349.31      302.08      7.49 o 
   7   0   4        7.43        3.18      2.71 o 
   8   0   4      849.79      898.52     13.28 o 
   9   0   4       40.23       30.88      6.42 o 
  10   0   4       44.94       46.52      7.20 o 
  11   0   4      103.76      123.46     10.19 o 
  12   0   4       21.92       19.31      6.83 o 
  13   0   4        9.27        2.93      6.53 o 
  14   0   4      125.88      132.96     18.67 o 
  15   0   4        8.70       -0.11      8.65 o 
  16   0   4       94.03      111.15     19.54 o 
 -18   1   4      146.91      178.59     16.09 o 
 -17   1   4      140.04      161.56     14.44 o 
 -16   1   4        6.14        6.92      7.60 o 
 -15   1   4        0.00        0.50      5.45 o 
 -14   1   4       42.60       45.95      6.54 o 
 -13   1   4       54.56       42.63      5.15 o 
 -12   1   4       63.83       48.21      4.23 o 
 -11   1   4        9.63        7.81      2.65 o 
 -10   1   4        4.15        1.24      2.22 o 
  -9   1   4      828.04      902.35     13.90 o 
  -8   1   4      555.69      650.05      8.30 o 
  -7   1   4      867.59      943.97     11.67 o 
  -6   1   4     3468.07     3547.95     28.03 o 
  -5   1   4        1.19        2.42      1.33 o 
  -4   1   4      731.26      735.16      9.43 o 
  -3   1   4      484.50      571.42     11.99 o 
  -2   1   4        0.07        3.54      1.09 o 
  -1   1   4      183.16      182.97      3.61 o 
   0   1   4     9545.10    10143.34    114.52 o 
   1   1   4       61.77       74.18      2.52 o 
   2   1   4     2222.92     2609.75     12.01 o 
   3   1   4     6198.40     6824.00     60.97 o 
   4   1   4      912.56      920.19     11.13 o 
   5   1   4        1.99        2.75      1.70 o 
   6   1   4      767.60      764.24      9.07 o 
   7   1   4      275.91      269.03      5.43 o 
   8   1   4     1464.37     1361.83     14.30 o 
   9   1   4      403.27      407.46      8.35 o 
  10   1   4       45.14       55.89      5.49 o 
  11   1   4       19.92       18.52      4.78 o 
  12   1   4      175.44      174.34      8.37 o 
  13   1   4       63.89       76.67      7.08 o 
  14   1   4      130.99      127.58      8.69 o 
  15   1   4        8.96       18.15      7.08 o 
  16   1   4        0.38       -6.83      7.05 o 
 -18   2   4       90.93      104.70     13.49 o 
 -17   2   4       23.00       17.56     11.18 o 
 -16   2   4        0.60        2.80      6.06 o 
 -15   2   4      237.42      227.43     11.23 o 
 -14   2   4        5.35       -0.57      5.04 o 
 -13   2   4      175.20      159.74      7.52 o 
 -12   2   4        0.07        2.13      3.42 o 
 -11   2   4        0.55        2.59      2.80 o 
 -10   2   4        3.23        1.56      2.21 o 
  -9   2   4        0.22        0.04      2.19 o 
  -8   2   4      477.05      452.86      7.26 o 
  -7   2   4      136.08      147.96      3.95 o 
  -6   2   4      624.32      669.67      6.86 o 
  -5   2   4      605.47      713.40     11.87 o 
  -4   2   4      724.14      872.68     15.13 o 
  -3   2   4     1884.06     2082.80     25.35 o 
  -2   2   4     1558.14     1654.04     14.58 o 
  -1   2   4      457.92      435.52      7.55 o 
   0   2   4      413.10      453.13      7.94 o 
   1   2   4       29.70       40.74      1.94 o 
   2   2   4     4245.51     4481.59     42.12 o 
   3   2   4       13.67       12.24      1.84 o 
   4   2   4     2601.34     2629.64     41.69 o 
   5   2   4       47.93       58.00      2.95 o 
   6   2   4       15.15        8.77      1.94 o 
   7   2   4       21.01       15.59      2.97 o 
   8   2   4      219.43      238.85      6.74 o 
   9   2   4      103.44      103.60      5.52 o 
  10   2   4       16.49       18.29      3.80 o 
  11   2   4       11.25       10.80      4.33 o 
  12   2   4        8.92       12.68      4.99 o 
  13   2   4        6.84        7.32      5.03 o 
  14   2   4       46.66       43.96      7.66 o 
  15   2   4        7.49        9.43      7.09 o 
  16   2   4       58.58       63.47      9.58 o 
 -18   3   4       15.08       29.95     10.90 o 
 -17   3   4       51.90       61.26      9.20 o 
 -16   3   4      153.31      161.14     11.09 o 
 -15   3   4        3.70       -0.99      5.45 o 
 -14   3   4      111.78      117.65      7.59 o 
 -13   3   4        0.12       -2.06      4.55 o 
 -12   3   4        0.42        4.11      3.63 o 
 -11   3   4      305.81      309.64     10.84 o 
 -10   3   4      191.78      213.71      7.57 o 
  -9   3   4        1.53       -0.52      1.95 o 
  -8   3   4      101.74      107.18      3.92 o 
  -7   3   4      863.87      983.15     14.90 o 
  -6   3   4       26.68       28.13      1.97 o 
  -5   3   4     1958.38     2150.18     37.75 o 
  -4   3   4      135.56      157.50      4.50 o 
  -3   3   4      409.12      360.69      9.34 o 
  -2   3   4     1234.78     1409.39     24.35 o 
  -1   3   4      834.63      965.49     17.48 o 
   0   3   4       20.72       26.48      1.75 o 
   1   3   4       43.05       46.53      2.31 o 
   2   3   4      610.82      648.50      7.22 o 
   3   3   4     1193.58     1153.20     10.26 o 
   4   3   4      192.97      163.09      3.80 o 
   5   3   4        0.05        0.47      1.77 o 
   6   3   4      112.98      149.61      6.97 o 
   7   3   4       91.40       91.74      5.10 o 
   8   3   4       50.91       58.10      4.45 o 
   9   3   4      191.36      166.42      6.39 o 
  10   3   4      412.72      361.68      8.66 o 
  11   3   4       12.03       12.93      4.47 o 
  12   3   4       48.66       49.33      6.13 o 
  13   3   4        5.74        9.12      6.06 o 
  14   3   4        2.41        2.47      6.52 o 
  15   3   4      155.80      191.52     12.57 o 
 -17   4   4       28.64       30.50      8.45 o 
 -16   4   4      104.16      123.71     12.38 o 
 -15   4   4        0.94        0.40      4.90 o 
 -14   4   4       22.31       17.23      4.90 o 
 -13   4   4       40.00       38.12      5.49 o 
 -12   4   4        0.12       -3.26      3.26 o 
 -11   4   4       49.69       35.09      4.72 o 
 -10   4   4       27.06       32.92      4.53 o 
  -9   4   4       44.43       56.95      5.80 o 
  -8   4   4        3.83        5.42      2.49 o 
  -7   4   4      630.59      682.51     11.62 o 
  -6   4   4      172.38      180.04      5.13 o 
  -5   4   4      852.33      996.39     26.34 o 
  -4   4   4        4.72       -0.32      1.60 o 
  -3   4   4      286.15      277.17      4.76 o 
  -2   4   4      317.79      244.97      6.91 o 
  -1   4   4       46.52       46.16      2.76 o 
   0   4   4      788.21      847.85     12.28 o 
   1   4   4        2.92        2.04      1.48 o 
   2   4   4        3.61        3.24      1.53 o 
   3   4   4      140.32      113.58      3.57 o 
   4   4   4       15.63       13.02      1.81 o 
   5   4   4      291.92      310.21      6.62 o 
   6   4   4        6.01        0.85      2.60 o 
   7   4   4      460.64      451.18      9.42 o 
   8   4   4        2.51        4.36      3.08 o 
   9   4   4        6.19       11.10      3.49 o 
  10   4   4        0.65       -1.83      3.26 o 
  11   4   4        5.03        3.63      4.16 o 
  12   4   4       55.42       66.58      8.16 o 
  13   4   4       12.23       14.80      6.13 o 
  14   4   4        7.54        9.89      6.83 o 
  15   4   4        8.42        8.35      7.40 o 
 -17   5   4       18.47        3.86      7.95 o 
 -16   5   4       48.50       55.99      8.70 o 
 -15   5   4        2.04        3.49      4.95 o 
 -14   5   4       14.01       15.65      4.99 o 
 -13   5   4       31.12       32.76      5.35 o 
 -12   5   4        7.82       11.61      4.22 o 
 -11   5   4      212.73      179.75      9.66 o 
 -10   5   4       16.43       19.42      4.08 o 
  -9   5   4        4.32        1.96      2.98 o 
  -8   5   4      129.91      127.59      5.68 o 
  -7   5   4       22.64       21.55      2.88 o 
  -6   5   4      255.50      257.17      8.75 o 
  -5   5   4      976.36     1062.01     25.07 o 
  -4   5   4       32.26       25.91      2.62 o 
  -3   5   4       96.63       96.20      3.54 o 
  -2   5   4      159.05      196.52      4.34 o 
  -1   5   4      210.03      220.59      4.33 o 
   0   5   4       59.44       93.76      3.35 o 
   1   5   4      108.44      122.46      3.69 o 
   2   5   4        0.02       -0.76      1.55 o 
   3   5   4     2807.93     2739.07     34.01 o 
   4   5   4       17.14       20.73      2.24 o 
   5   5   4     1537.28     1495.20     23.39 o 
   6   5   4       38.02       59.19      4.34 o 
   7   5   4       41.80       47.20      4.30 o 
   8   5   4       85.84       69.01      4.89 o 
   9   5   4      669.10      642.22     10.98 o 
  10   5   4        0.00       -1.99      3.72 o 
  11   5   4       55.74       59.96      6.23 o 
  12   5   4       31.47       28.78      5.58 o 
  13   5   4       10.16        4.96      5.90 o 
  14   5   4        8.34        0.44      6.53 o 
  15   5   4       12.09        7.69      7.63 o 
 -16   6   4       28.42       35.67      7.07 o 
 -15   6   4       19.85       12.08      5.68 o 
 -14   6   4        4.53        4.43      4.73 o 
 -13   6   4      154.05      146.30      8.49 o 
 -12   6   4       35.57       38.80      5.46 o 
 -11   6   4       25.34       29.01      4.82 o 
 -10   6   4       68.31       50.30      5.23 o 
  -9   6   4      299.49      265.93      8.34 o 
  -8   6   4      125.42      103.49      6.90 o 
  -7   6   4        6.49        7.85      2.84 o 
  -6   6   4      311.69      344.89     10.78 o 
  -5   6   4      302.10      328.65      6.80 o 
  -4   6   4       67.93       79.07      4.07 o 
  -3   6   4       29.14       32.91      2.38 o 
  -2   6   4      794.61      828.16     19.03 o 
  -1   6   4      377.68      401.88      6.45 o 
   0   6   4      671.91      628.95     20.38 o 
   1   6   4       24.87       43.45      3.40 o 
   2   6   4      573.02      630.30     14.11 o 
   3   6   4      110.64      112.36      4.09 o 
   4   6   4      956.62      954.32     21.85 o 
   5   6   4        3.96       -0.36      2.63 o 
   6   6   4      109.73       95.36      5.19 o 
   7   6   4      515.00      504.88     12.09 o 
   8   6   4       99.60      100.51      6.61 o 
   9   6   4        5.51        7.84      4.18 o 
  10   6   4       41.98       40.58      5.65 o 
  11   6   4       70.31       70.86     10.00 o 
  12   6   4       63.16       78.76      7.42 o 
  13   6   4       22.97       26.20      7.28 o 
  14   6   4       34.15       30.67      8.22 o 
 -16   7   4      115.50      136.20     10.26 o 
 -15   7   4       15.82       17.60      6.01 o 
 -14   7   4       26.05       33.35      6.46 o 
 -13   7   4       11.30        7.92      4.89 o 
 -12   7   4      164.34      170.56      8.51 o 
 -11   7   4       60.20       55.37      5.93 o 
 -10   7   4      308.88      295.52     14.44 o 
  -9   7   4       88.88       74.22      8.79 o 
  -8   7   4       54.13       40.00      4.85 o 
  -7   7   4       43.92       31.15      4.34 o 
  -6   7   4       10.22        9.85      2.94 o 
  -5   7   4      141.46      150.67      5.56 o 
  -4   7   4       40.88       32.86      3.38 o 
  -3   7   4        0.25       -0.09      2.13 o 
  -2   7   4        5.57        2.52      2.00 o 
  -1   7   4      194.37      200.71     10.59 o 
   0   7   4      202.57      220.34      7.42 o 
   1   7   4      959.51      962.57     25.91 o 
   2   7   4       77.99       74.88      3.74 o 
   3   7   4      600.96      554.78     11.16 o 
   4   7   4        0.09       -0.78      2.54 o 
   5   7   4       50.35       43.12      4.14 o 
   6   7   4      174.44      176.86      8.90 o 
   7   7   4       11.42       15.15      4.48 o 
   8   7   4        0.76        0.49      4.01 o 
   9   7   4       63.02       56.48      6.44 o 
  10   7   4       37.93       34.51      6.51 o 
  11   7   4      117.18      142.01     14.27 o 
  12   7   4       25.51       18.74      5.95 o 
  13   7   4        4.12       15.30      6.12 o 
  14   7   4       16.12       12.13      8.06 o 
 -15   8   4       97.14      113.80      9.53 o 
 -14   8   4       29.91       21.54      6.29 o 
 -13   8   4       47.68       49.25      6.89 o 
 -12   8   4       32.35       33.55      5.86 o 
 -11   8   4      181.41      175.99      8.69 o 
 -10   8   4       30.56       28.70      5.24 o 
  -9   8   4        4.55        2.75      3.63 o 
  -8   8   4      246.01      219.56      8.36 o 
  -7   8   4      385.27      366.30     11.21 o 
  -6   8   4       23.30       18.84      3.42 o 
  -5   8   4       95.95      107.54      5.82 o 
  -4   8   4      630.57      579.73     15.90 o 
  -3   8   4       59.83       52.48      4.03 o 
  -2   8   4      909.94      812.39     10.74 o 
  -1   8   4      105.55      117.91      4.63 o 
   0   8   4      672.08      664.23     20.92 o 
   1   8   4       23.49       31.87      3.05 o 
   2   8   4        8.47        8.57      2.52 o 
   3   8   4      119.13      113.15      5.29 o 
   4   8   4       21.83       25.67      3.53 o 
   5   8   4        6.40        4.90      3.50 o 
   6   8   4      112.61      101.20      8.98 o 
   7   8   4      293.57      265.59      9.20 o 
   8   8   4       61.72       53.99      5.89 o 
   9   8   4      175.79      184.78      8.85 o 
  10   8   4        7.81        4.28      5.38 o 
  11   8   4        4.50        5.08      5.58 o 
  12   8   4        9.40        4.95      5.84 o 
  13   8   4        1.87        1.96      6.42 o 
 -14   9   4        0.38       -5.27      6.01 o 
 -13   9   4        1.41       -5.40      5.40 o 
 -12   9   4       47.71       49.27      7.39 o 
 -11   9   4       50.55       39.31      6.21 o 
 -10   9   4       14.27       12.53      5.01 o 
  -9   9   4        2.52        1.96      4.28 o 
  -8   9   4        5.83       -0.93      3.64 o 
  -7   9   4       34.96       40.24      5.11 o 
  -6   9   4        9.92        4.81      3.63 o 
  -5   9   4        3.61        9.75      3.23 o 
  -4   9   4      430.94      424.34     13.63 o 
  -3   9   4       38.09       40.31      4.47 o 
  -2   9   4      580.97      548.36     15.18 o 
  -1   9   4       47.79       52.01      4.29 o 
   0   9   4      114.63      113.09      5.40 o 
   1   9   4      564.92      522.93     16.16 o 
   2   9   4      198.28      178.58      5.52 o 
   3   9   4       16.61       15.48      3.40 o 
   4   9   4      145.85      134.23      8.35 o 
   5   9   4      302.87      299.00     11.19 o 
   6   9   4      162.99      151.26      7.82 o 
   7   9   4       88.02      101.82      7.25 o 
   8   9   4       25.83       32.97      5.73 o 
   9   9   4       26.67       28.05      6.10 o 
  10   9   4       48.19       42.93      6.84 o 
  11   9   4       87.00       90.73     10.20 o 
  12   9   4       22.78       23.49      7.86 o 
 -13  10   4       28.66       19.93      7.32 o 
 -12  10   4       53.59       51.18      7.68 o 
 -11  10   4        0.68       -0.72      5.17 o 
 -10  10   4       17.05       17.37      5.39 o 
  -9  10   4       19.11       28.80      5.36 o 
  -8  10   4        4.75        3.34      4.34 o 
  -7  10   4       80.15       79.41      6.49 o 
  -6  10   4        6.79       10.53      4.16 o 
  -5  10   4      281.62      242.90      8.63 o 
  -4  10   4       76.68       87.92      5.58 o 
  -3  10   4       64.87       61.26      4.80 o 
  -2  10   4      143.38      128.45      6.76 o 
  -1  10   4        3.09        3.68      2.96 o 
   0  10   4      107.28      103.60      5.67 o 
   1  10   4      442.05      440.23      8.97 o 
   2  10   4       26.86       21.70      4.59 o 
   3  10   4       25.60       24.19      4.59 o 
   4  10   4       27.10       21.79      4.76 o 
   5  10   4        1.39        4.10      4.23 o 
   6  10   4       24.16       22.17      5.20 o 
   7  10   4      349.90      351.11     11.33 o 
   8  10   4      169.83      170.28     10.67 o 
   9  10   4        0.00       -1.88      6.07 o 
  10  10   4       44.63       46.11      8.25 o 
  11  10   4       37.74       29.71      8.13 o 
 -12  11   4        0.46       -0.89      6.35 o 
 -11  11   4       40.63       41.15      8.56 o 
 -10  11   4        4.43        0.57      5.38 o 
  -9  11   4        0.45        0.18      5.04 o 
  -8  11   4       44.61       37.36      6.02 o 
  -7  11   4       18.53       20.50      5.21 o 
  -6  11   4       31.92       31.33      5.26 o 
  -5  11   4      210.98      234.39     12.86 o 
  -4  11   4      171.77      173.24      8.11 o 
  -3  11   4      275.79      283.73     10.25 o 
  -2  11   4       13.73       20.41      4.06 o 
  -1  11   4       55.23       50.44      4.87 o 
   0  11   4        5.79        1.07      3.93 o 
   1  11   4       87.78      109.82      8.39 o 
   2  11   4       25.66       21.39      7.82 o 
   3  11   4       90.13       85.49     10.12 o 
   4  11   4       55.84       57.16     17.87 o 
   5  11   4       46.12       57.54      8.04 o 
   6  11   4       70.89       74.49      8.60 o 
   7  11   4        0.08       -5.26      5.59 o 
   8  11   4      168.31      163.64     11.32 o 
   9  11   4        1.47        3.98      6.76 o 
  10  11   4       30.52       23.66      8.70 o 
 -11  12   4        5.76        1.48      7.98 o 
 -10  12   4        8.02        8.68      7.35 o 
  -9  12   4        8.27       19.40      6.08 o 
  -8  12   4       14.60       11.27      5.68 o 
  -7  12   4       25.66       26.30      6.11 o 
  -6  12   4      231.44      253.28     10.62 o 
  -5  12   4       38.61       44.12      6.16 o 
  -4  12   4       44.71       50.46      6.26 o 
  -3  12   4      170.46      187.86     31.55 o 
  -2  12   4       13.21        9.59      6.60 o 
  -1  12   4        7.54        1.97      4.99 o 
   0  12   4       32.92       39.29      8.37 o 
   1  12   4        0.08        2.74      6.55 o 
   2  12   4        1.83       -0.44      6.78 o 
   3  12   4        0.24       -2.28      9.20 o 
   4  12   4       13.39       11.40      9.31 o 
   5  12   4      124.03      138.73     13.11 o 
   6  12   4       27.52       35.24      7.44 o 
   7  12   4       55.21       55.14      8.72 o 
   8  12   4       30.69       26.62      7.81 o 
  -9  13   4        3.35       20.53     20.93 o 
  -8  13   4      205.06      207.99     12.74 o 
  -7  13   4        9.58       15.70      7.30 o 
  -6  13   4       52.34       61.84      8.96 o 
  -5  13   4      269.84      313.40     13.53 o 
  -4  13   4       47.35       46.53     10.19 o 
  -3  13   4      156.03      153.81     13.05 o 
  -2  13   4       70.53       82.06     13.00 o 
  -1  13   4        0.20       -0.14      6.74 o 
   0  13   4        0.05       -3.03      7.09 o 
   1  13   4       33.07       31.10     12.70 o 
   2  13   4       60.25       53.38     10.43 o 
   3  13   4        0.44       -7.06      7.51 o 
   4  13   4        0.06       -0.94      8.44 o 
   5  13   4        0.06       -6.08      8.73 o 
   6  13   4       94.21      113.12     13.74 o 
   7  13   4        9.78       10.75     10.57 o 
  -6  14   4       96.02      117.77     14.98 o 
  -5  14   4       11.86        4.28      9.55 o 
  -4  14   4       29.94       35.51     14.07 o 
  -3  14   4        0.15       21.11     11.52 o 
  -2  14   4        2.71        1.90     11.78 o 
  -1  14   4        0.85       -1.75     11.40 o 
   0  14   4        0.59       -6.41      8.39 o 
   1  14   4       32.75       27.59      9.72 o 
   2  14   4       29.62       26.91     14.67 o 
   3  14   4       13.56       20.21      9.99 o 
   4  14   4       16.09       22.00     10.56 o 
 -18   1   5       20.88       22.03      9.63 o 
 -17   1   5        5.40       -0.50      8.28 o 
 -16   1   5       33.71       28.16      9.18 o 
 -15   1   5       14.38       10.70      5.88 o 
 -14   1   5       10.01       11.93      5.10 o 
 -13   1   5       29.01       33.65      4.84 o 
 -12   1   5       10.52        5.10      3.07 o 
 -11   1   5     1582.05     1555.47     18.65 o 
 -10   1   5       61.00       85.69      4.21 o 
  -9   1   5      644.68      647.50     16.11 o 
  -8   1   5       61.31       70.66      4.11 o 
  -7   1   5       50.91       48.29      3.49 o 
  -6   1   5       30.61       18.42      2.02 o 
  -5   1   5      252.79      313.00      4.80 o 
  -4   1   5      512.63      563.33      7.51 o 
  -3   1   5      901.10      843.04     12.02 o 
  -2   1   5      835.38      890.28     16.06 o 
  -1   1   5      700.97      768.52     16.19 o 
   0   1   5     2014.54     2178.44     33.30 o 
   1   1   5     1533.54     1772.40     27.45 o 
   2   1   5       42.19       52.38      2.53 o 
   3   1   5        7.53       22.00      2.05 o 
   4   1   5       38.60       32.68      2.55 o 
   5   1   5      199.30      208.04      4.66 o 
   6   1   5     1549.74     1587.67     33.14 o 
   7   1   5      193.42      194.98      5.17 o 
   8   1   5        8.70       11.83      3.16 o 
   9   1   5       20.87       18.71      3.41 o 
  10   1   5       37.83       40.45      5.15 o 
  11   1   5        3.69        4.07      4.17 o 
  12   1   5       11.80       14.64      4.90 o 
  13   1   5        4.40        7.02      5.19 o 
  14   1   5       40.37       48.01      7.19 o 
  15   1   5        5.44        5.88      6.96 o 
 -18   2   5        1.23        3.23      8.89 o 
 -17   2   5       31.37       33.41      9.56 o 
 -16   2   5      136.30      150.48     10.74 o 
 -15   2   5        5.49       24.41     14.79 o 
 -14   2   5      254.41      243.48      8.96 o 
 -13   2   5       64.43       45.12      5.34 o 
 -12   2   5        6.62        7.78      3.79 o 
 -11   2   5       29.28       36.17      3.29 o 
 -10   2   5      720.53      686.95      8.61 o 
  -9   2   5       70.12       78.87      4.45 o 
  -8   2   5      389.20      388.13      7.72 o 
  -7   2   5      832.29      815.24     10.64 o 
  -6   2   5      556.75      631.88     12.49 o 
  -5   2   5      581.49      584.81     11.69 o 
  -4   2   5      914.41     1035.18     13.71 o 
  -3   2   5     4585.13     5079.22     96.94 o 
  -2   2   5      566.65      581.98      9.57 o 
  -1   2   5      251.92      268.15      5.13 o 
   0   2   5      471.51      476.32      5.97 o 
   1   2   5     1164.30     1329.24     19.11 o 
   2   2   5     1035.89      999.35     15.25 o 
   3   2   5      513.63      540.42      6.34 o 
   4   2   5      564.36      661.42      7.66 o 
   5   2   5     1034.93     1021.38     15.15 o 
   6   2   5       58.53       56.42      3.44 o 
   7   2   5      643.80      604.78     11.69 o 
   8   2   5       39.14       41.78      4.07 o 
   9   2   5      315.30      301.54      7.82 o 
  10   2   5        2.86       10.24      4.28 o 
  11   2   5        0.26       -1.48      4.14 o 
  12   2   5       26.23       33.47      6.60 o 
  13   2   5       38.82       34.00      6.13 o 
  14   2   5       18.91       21.80      7.00 o 
  15   2   5        9.77        7.99      7.24 o 
 -18   3   5       25.04       50.18     11.40 o 
 -17   3   5       22.26       25.98      7.53 o 
 -16   3   5      115.01      121.47     10.12 o 
 -15   3   5       17.50       10.96      6.01 o 
 -14   3   5        2.69        4.47      4.26 o 
 -13   3   5       97.19       87.88      6.58 o 
 -12   3   5      396.44      386.70     11.02 o 
 -11   3   5      409.72      370.47      9.53 o 
 -10   3   5        0.01        1.70      2.59 o 
  -9   3   5      211.49      229.74      5.33 o 
  -8   3   5       86.55      106.93      3.97 o 
  -7   3   5        0.55        0.16      1.52 o 
  -6   3   5      133.10      123.30      3.89 o 
  -5   3   5       67.11       62.63      3.18 o 
  -4   3   5      634.63      759.19     14.03 o 
  -3   3   5      185.25      176.51      6.18 o 
  -2   3   5      807.47      885.08     17.53 o 
  -1   3   5     2109.64     2267.46     40.75 o 
   0   3   5     6677.35     7065.98     90.09 o 
   1   3   5        6.82        6.91      1.61 o 
   2   3   5      924.35      984.02      8.57 o 
   3   3   5      717.81      813.65      7.58 o 
   4   3   5       27.70       32.41      2.42 o 
   5   3   5        3.49        6.08      1.98 o 
   6   3   5      168.78      176.15      5.82 o 
   7   3   5      143.07      114.69      5.55 o 
   8   3   5      125.71      114.15      5.67 o 
   9   3   5       81.73       89.76      5.57 o 
  10   3   5       49.86       68.32      8.86 o 
  11   3   5       51.05       44.47      5.65 o 
  12   3   5        1.06        2.02      4.60 o 
  13   3   5       10.18        9.01      6.31 o 
  14   3   5        0.08        5.22      6.53 o 
  15   3   5        7.63        6.60      7.43 o 
 -17   4   5        5.48        7.68      7.42 o 
 -16   4   5       92.57       97.94      9.80 o 
 -15   4   5       29.98       29.05      5.68 o 
 -14   4   5      291.89      260.18     10.57 o 
 -13   4   5       36.10       32.21      5.23 o 
 -12   4   5      162.53      159.31      7.68 o 
 -11   4   5        5.73        4.23      3.58 o 
 -10   4   5     2172.27     2010.26     44.64 o 
  -9   4   5       27.22       31.61      3.55 o 
  -8   4   5      753.82      726.20     15.32 o 
  -7   4   5      768.82      805.38      9.71 o 
  -6   4   5      238.15      212.65      7.16 o 
  -5   4   5       36.89       44.46      3.00 o 
  -4   4   5     2333.20     2524.52     44.31 o 
  -3   4   5     2737.04     2893.09     52.69 o 
  -2   4   5      631.42      669.76     13.90 o 
  -1   4   5     2337.77     2637.91     45.95 o 
   0   4   5     2295.42     2465.94     34.20 o 
   1   4   5     1855.79     2046.14     16.40 o 
   2   4   5       50.63       46.33      2.63 o 
   3   4   5      331.37      314.09      5.29 o 
   4   4   5       30.31       44.79      3.30 o 
   5   4   5      988.69      967.08     11.06 o 
   6   4   5      153.42      146.72      5.79 o 
   7   4   5       55.30       66.84      4.74 o 
   8   4   5      100.96       93.53      5.40 o 
   9   4   5      926.56      858.85     12.48 o 
  10   4   5      240.58      217.50      7.54 o 
  11   4   5        0.97       -0.24      3.73 o 
  12   4   5       78.82       85.77      8.70 o 
  13   4   5        3.17        1.08      5.87 o 
  14   4   5        6.34       10.05      7.26 o 
  15   4   5       49.36       42.97      8.95 o 
 -17   5   5        6.40       11.38      8.01 o 
 -16   5   5        0.85        2.97      5.73 o 
 -15   5   5       83.01       96.17      8.17 o 
 -14   5   5        1.02        2.48      4.40 o 
 -13   5   5       26.10       18.94      4.91 o 
 -12   5   5      255.21      243.31      8.99 o 
 -11   5   5       10.31        6.69      3.63 o 
 -10   5   5      105.51       74.48      5.63 o 
  -9   5   5      173.02      183.82      7.40 o 
  -8   5   5       85.40       56.97      4.00 o 
  -7   5   5      736.71      737.41     12.76 o 
  -6   5   5      382.18      399.86     10.79 o 
  -5   5   5       44.74       52.28      3.44 o 
  -4   5   5      139.87      119.86      4.36 o 
  -3   5   5      131.57      126.07      3.65 o 
  -2   5   5      181.75      210.50      6.65 o 
  -1   5   5       63.23       70.04      3.45 o 
   0   5   5       82.34       86.36      3.46 o 
   1   5   5       17.37       21.52      2.21 o 
   2   5   5       62.59       63.98      3.18 o 
   3   5   5      424.69      452.04      8.45 o 
   4   5   5     1065.03     1008.07     24.58 o 
   5   5   5        2.79        1.52      2.74 o 
   6   5   5        0.51       -0.34      2.85 o 
   7   5   5        4.23        1.38      3.06 o 
   8   5   5        0.64        2.78      3.29 o 
   9   5   5        2.37        3.57      3.65 o 
  10   5   5      152.78      159.49      7.92 o 
  11   5   5       43.56       43.54      5.82 o 
  12   5   5       21.84       29.24      6.95 o 
  13   5   5       13.78       17.35      7.10 o 
  14   5   5       82.14       88.68     18.02 o 
 -17   6   5       40.29       62.22      9.90 o 
 -16   6   5        0.18        3.91      5.67 o 
 -15   6   5       21.12       20.71      6.46 o 
 -14   6   5      102.44      110.61      8.07 o 
 -13   6   5       11.18        9.56      4.65 o 
 -12   6   5       12.22        4.26      3.99 o 
 -11   6   5        8.71        7.76      3.99 o 
 -10   6   5      924.54      915.11     30.35 o 
  -9   6   5       24.52       25.54      4.86 o 
  -8   6   5      767.23      689.09     12.04 o 
  -7   6   5        8.26        4.20      2.72 o 
  -6   6   5      142.51      171.16      5.70 o 
  -5   6   5     1067.46     1002.80     31.97 o 
  -4   6   5      380.31      378.91      8.41 o 
  -3   6   5        9.78       18.06      2.17 o 
  -2   6   5      433.13      499.62     14.13 o 
  -1   6   5      193.16      190.57      7.29 o 
   0   6   5       33.58       39.94      2.78 o 
   1   6   5      809.25      749.02     10.84 o 
   2   6   5      138.25      161.31      6.25 o 
   3   6   5       93.01       93.00      7.53 o 
   4   6   5       71.25       76.78      4.68 o 
   5   6   5      125.47      109.09      5.52 o 
   6   6   5      534.86      530.67      9.48 o 
   7   6   5      183.33      170.42      6.49 o 
   8   6   5        5.40        5.75      3.48 o 
   9   6   5       35.39       37.60      5.43 o 
  10   6   5        9.07        3.98      4.52 o 
  11   6   5       75.02       85.56      7.46 o 
  12   6   5        4.10        4.82      5.30 o 
  13   6   5       51.60       43.39      8.06 o 
  14   6   5       12.09       10.91      7.65 o 
 -16   7   5       36.15       42.24      7.71 o 
 -15   7   5       14.16       16.98      6.28 o 
 -14   7   5       12.91       11.34      5.24 o 
 -13   7   5        9.43        9.40      4.94 o 
 -12   7   5      110.82      105.57      7.63 o 
 -11   7   5      109.43      101.29      7.13 o 
 -10   7   5       34.51       18.30      4.51 o 
  -9   7   5        2.42        2.71      3.52 o 
  -8   7   5      201.15      175.11      8.09 o 
  -7   7   5     1114.08     1031.59     18.95 o 
  -6   7   5       92.27       84.91      5.48 o 
  -5   7   5      273.77      329.11     10.16 o 
  -4   7   5      365.06      394.45      7.59 o 
  -3   7   5      458.86      424.68     17.04 o 
  -2   7   5      379.68      370.21     10.13 o 
  -1   7   5      775.39      762.28     18.51 o 
   0   7   5       10.32        8.41      2.31 o 
   1   7   5      406.76      394.92     13.52 o 
   2   7   5        4.77        9.35      2.51 o 
   3   7   5       69.00       68.22      3.85 o 
   4   7   5      483.76      520.34     13.31 o 
   5   7   5      141.90      131.57      6.22 o 
   6   7   5      143.91      133.11      6.05 o 
   7   7   5      214.66      178.45      7.89 o 
   8   7   5       42.96       35.79      5.38 o 
   9   7   5       55.01       63.22      6.50 o 
  10   7   5       13.57       16.77      5.33 o 
  11   7   5        2.47       -1.58      5.34 o 
  12   7   5       14.20       15.87      6.80 o 
  13   7   5        0.09        2.73      8.18 o 
 -15   8   5        0.24        3.53      6.07 o 
 -14   8   5      123.33      109.39      8.71 o 
 -13   8   5        4.15        0.92      5.03 o 
 -12   8   5        6.66        0.22      4.56 o 
 -11   8   5       16.72       13.73      4.83 o 
 -10   8   5        0.44       -1.52      3.92 o 
  -9   8   5      163.43      150.99      7.52 o 
  -8   8   5       64.94       55.03      5.44 o 
  -7   8   5       32.98       40.95      4.88 o 
  -6   8   5      241.40      242.42     10.61 o 
  -5   8   5      208.61      203.12      6.45 o 
  -4   8   5      120.93       98.79      5.12 o 
  -3   8   5      128.18      133.24      5.48 o 
  -2   8   5        3.62        3.79      2.71 o 
  -1   8   5       93.26       87.65      4.64 o 
   0   8   5       27.53       29.89      3.13 o 
   1   8   5        0.71        3.19      2.39 o 
   2   8   5       45.66       51.45      3.67 o 
   3   8   5      686.28      648.10     17.54 o 
   4   8   5       22.82       18.54      3.55 o 
   5   8   5      429.25      405.47     10.37 o 
   6   8   5      280.21      280.77      9.37 o 
   7   8   5       20.86       13.54      4.80 o 
   8   8   5        0.03       -3.62      4.37 o 
   9   8   5        9.06        4.64      5.34 o 
  10   8   5        2.19        0.55      8.14 o 
  11   8   5       60.88       59.54      8.57 o 
  12   8   5        2.79       -0.17      6.68 o 
 -14   9   5        2.82       -1.24      6.11 o 
 -13   9   5        6.22       -5.13      5.34 o 
 -12   9   5       76.04       73.54      7.66 o 
 -11   9   5       50.04       50.90      6.51 o 
 -10   9   5      173.82      192.61     34.49 o 
  -9   9   5        2.47        4.31      4.12 o 
  -8   9   5        0.05        0.69      3.80 o 
  -7   9   5        4.04        2.81      3.66 o 
  -6   9   5        1.03        2.13      3.60 o 
  -5   9   5       57.19       46.61      4.29 o 
  -4   9   5      184.60      200.76     12.10 o 
  -3   9   5        2.65        3.12      2.85 o 
  -2   9   5      114.86      117.52      6.20 o 
  -1   9   5      617.00      570.69     19.63 o 
   0   9   5        0.05       -1.42      2.83 o 
   1   9   5        6.44        9.16      2.88 o 
   2   9   5       42.62       40.83      4.16 o 
   3   9   5       48.29       59.56      7.59 o 
   4   9   5       18.31       12.59      4.91 o 
   5   9   5        4.55       21.88      7.62 o 
   6   9   5       87.79       90.90      7.96 o 
   7   9   5        0.70       -0.06      4.69 o 
   8   9   5       36.56       36.32      7.15 o 
   9   9   5        0.60       -0.66      5.46 o 
  10   9   5       73.39       66.73      8.69 o 
  11   9   5       21.05       17.00      7.38 o 
  12   9   5        4.05       10.06      7.82 o 
 -13  10   5       12.57        6.45      6.58 o 
 -12  10   5       87.68      107.88      9.24 o 
 -11  10   5        6.03        4.05      5.31 o 
 -10  10   5       15.99       13.10      5.24 o 
  -9  10   5        6.37        3.03      4.70 o 
  -8  10   5       25.28       20.30      4.96 o 
  -7  10   5       26.86       24.02      5.56 o 
  -6  10   5        0.60       -1.59      3.78 o 
  -5  10   5       48.25       37.95      5.79 o 
  -4  10   5      111.46      116.08      6.10 o 
  -3  10   5       44.97       38.97      4.36 o 
  -2  10   5      157.16      142.58      7.03 o 
  -1  10   5       11.09       16.92      4.55 o 
   0  10   5       30.29       32.85      4.68 o 
   1  10   5       62.97       49.00      6.29 o 
   2  10   5        7.35        0.11      4.64 o 
   3  10   5        7.51        5.27      5.15 o 
   4  10   5       34.83       20.47      5.78 o 
   5  10   5       71.57       82.36      8.12 o 
   6  10   5       42.32       41.18      7.05 o 
   7  10   5       21.16       27.38      6.72 o 
   8  10   5       82.84       88.08      9.45 o 
   9  10   5        0.73       -3.39      6.22 o 
  10  10   5        0.18       -6.63      6.63 o 
  11  10   5        2.41        0.74      7.36 o 
 -12  11   5      222.78      240.31     13.73 o 
 -11  11   5       17.54       16.65      9.01 o 
 -10  11   5        6.23        1.68      6.47 o 
  -9  11   5      157.36      170.75     13.03 o 
  -8  11   5       13.20       13.34      5.89 o 
  -7  11   5       79.06       70.07      7.93 o 
  -6  11   5       30.31       27.45     10.42 o 
  -5  11   5       84.16       85.72      9.69 o 
  -4  11   5        2.45        2.33      4.31 o 
  -3  11   5      101.20      109.71      6.98 o 
  -2  11   5       67.24       72.42      6.11 o 
  -1  11   5      288.97      285.06     12.54 o 
   0  11   5        0.25       -3.95      4.02 o 
   1  11   5      105.50      100.20     10.69 o 
   2  11   5      130.02      125.09     11.53 o 
   3  11   5       10.61        2.00      6.41 o 
   4  11   5       23.24       25.64      6.28 o 
   5  11   5        0.00       -5.30      5.30 o 
   6  11   5       87.63       97.86      9.29 o 
   7  11   5       82.52       90.26     10.18 o 
   8  11   5       68.17       66.77     11.58 o 
   9  11   5       11.02       13.85      7.42 o 
 -11  12   5       66.33       72.67     10.53 o 
 -10  12   5        3.25        3.64      7.25 o 
  -9  12   5        2.01        5.21      6.61 o 
  -8  12   5       43.80       47.55      7.58 o 
  -7  12   5        2.06        2.90      5.99 o 
  -6  12   5        1.23        6.40      7.69 o 
  -5  12   5      156.64      166.81     39.80 o 
  -4  12   5        0.78       -4.07      5.09 o 
  -3  12   5       32.93       35.41      5.79 o 
  -2  12   5       48.77       72.03      6.68 o 
  -1  12   5       38.75       36.37      8.25 o 
   0  12   5       48.47       58.84     10.38 o 
   1  12   5        2.47        4.79      6.83 o 
   2  12   5       45.45       40.68     11.94 o 
   3  12   5       32.39       39.10      9.27 o 
   4  12   5       13.30        3.22      7.65 o 
   5  12   5       13.36       20.67      9.06 o 
   6  12   5       25.51       20.09      7.34 o 
   7  12   5       44.09       46.47      8.49 o 
   8  12   5        1.86        3.95      7.09 o 
  -9  13   5        0.05       -0.62      7.29 o 
  -8  13   5       12.19        7.65      7.82 o 
  -7  13   5        4.88       13.79      7.14 o 
  -6  13   5        2.78        0.41      6.49 o 
  -5  13   5        0.03       -0.62      6.21 o 
  -4  13   5       18.27       19.44      7.95 o 
  -3  13   5        0.06        6.46      7.96 o 
  -2  13   5       16.15       14.39      6.37 o 
  -1  13   5        0.34        0.66      7.51 o 
   0  13   5       13.66       17.82      8.64 o 
   1  13   5       98.84      105.76     17.79 o 
   2  13   5        0.02       -7.51      7.59 o 
   3  13   5       29.99       26.64      9.12 o 
   4  13   5       14.52        5.36      8.83 o 
   5  13   5       18.10        9.82      8.97 o 
   6  13   5       12.21        5.86     10.19 o 
  -6  14   5       10.74       10.18     16.08 o 
  -5  14   5       17.93       36.32     11.04 o 
  -4  14   5       29.26       32.26     10.37 o 
  -3  14   5      162.26      198.97     23.72 o 
  -2  14   5       37.87       44.32     16.12 o 
  -1  14   5       15.36       25.57      9.61 o 
   0  14   5        6.66       20.07     13.61 o 
   1  14   5        6.49       -5.95      8.55 o 
   2  14   5        4.91        4.49     12.85 o 
   3  14   5       32.41       24.31     19.05 o 
 -18   0   6       20.46       30.79     14.75 o 
 -17   0   6        6.14        4.49     11.25 o 
 -16   0   6       39.38       31.55     11.56 o 
 -15   0   6        0.00       -1.98      9.05 o 
 -14   0   6      604.43      651.67     38.05 o 
 -13   0   6      103.95      108.73      7.58 o 
 -12   0   6       25.29       34.08      5.04 o 
 -11   0   6        0.67        0.33      3.51 o 
 -10   0   6      566.94      480.94     10.77 o 
  -9   0   6      408.41      454.95     11.24 o 
  -8   0   6     2084.03     2026.66     18.99 o 
  -7   0   6        4.40        3.83      2.62 o 
  -6   0   6      903.60     1016.66     12.13 o 
  -5   0   6     2127.61     2133.96     46.15 o 
  -4   0   6     2280.73     2442.93     49.85 o 
  -3   0   6      402.04      539.59     14.94 o 
  -2   0   6       30.49       40.60      3.09 o 
  -1   0   6      163.14      197.32      7.81 o 
   0   0   6     1763.24     1742.92     33.64 o 
   1   0   6      696.41      665.09     18.08 o 
   2   0   6     2982.45     3174.51     21.68 o 
   3   0   6     1157.83     1193.58     17.90 o 
   4   0   6      165.96      174.65      6.25 o 
   5   0   6       46.13       45.23      4.10 o 
   6   0   6      144.79      180.68      7.10 o 
   7   0   6      440.45      454.06     10.36 o 
   8   0   6      371.43      371.66      9.87 o 
   9   0   6      160.05      130.21      9.99 o 
  10   0   6        8.24        9.47      6.06 o 
  11   0   6       30.11       27.35      7.34 o 
  12   0   6      824.01      813.91     22.43 o 
  13   0   6        0.01       -6.69      6.78 o 
  14   0   6        6.15       15.55      8.94 o 
  15   0   6       24.94       18.10      9.72 o 
 -18   1   6        0.10       -1.87      8.14 o 
 -17   1   6       78.45       85.38     11.65 o 
 -16   1   6       28.45       33.67      9.07 o 
 -15   1   6       43.80       62.66      7.56 o 
 -14   1   6      364.19      376.35     12.32 o 
 -13   1   6      188.18      184.68      7.91 o 
 -12   1   6      112.94      114.86      6.31 o 
 -11   1   6       47.23       51.20      3.73 o 
 -10   1   6        4.39        9.78      2.89 o 
  -9   1   6      513.54      509.76      9.52 o 
  -8   1   6     1057.72     1023.47      9.58 o 
  -7   1   6        0.98        1.47      1.76 o 
  -6   1   6      177.87      208.32      4.47 o 
  -5   1   6     2330.76     2472.53     38.61 o 
  -4   1   6      455.84      524.47      8.40 o 
  -3   1   6     2843.07     3002.88     40.44 o 
  -2   1   6      493.46      577.82     12.38 o 
  -1   1   6       12.40       14.24      1.95 o 
   0   1   6     1203.96     1334.49     19.11 o 
   1   1   6     1661.74     1817.28     15.06 o 
   2   1   6     1368.35     1523.08     23.27 o 
   3   1   6       13.22        6.51      1.75 o 
   4   1   6        2.89        0.45      1.71 o 
   5   1   6       89.87       82.78      3.82 o 
   6   1   6        8.48        9.97      2.37 o 
   7   1   6     1043.39      891.06      9.69 o 
   8   1   6      185.21      162.96      6.08 o 
   9   1   6       62.11       64.03      5.73 o 
  10   1   6      355.62      359.00     10.30 o 
  11   1   6      373.69      340.81     10.49 o 
  12   1   6       43.70       48.56      6.44 o 
  13   1   6        7.08        1.44      5.22 o 
  14   1   6       75.72       99.19     10.92 o 
  15   1   6       24.33       27.76      8.49 o 
 -18   2   6       25.12       21.91      9.75 o 
 -17   2   6       78.25       98.25     12.89 o 
 -16   2   6        1.50        6.99      6.02 o 
 -15   2   6       23.89       28.07      9.85 o 
 -14   2   6       45.75       47.60      5.56 o 
 -13   2   6       16.43        9.21      4.58 o 
 -12   2   6       42.37       67.69      5.66 o 
 -11   2   6      427.49      429.29      8.60 o 
 -10   2   6       47.91       50.30      3.59 o 
  -9   2   6      886.83      948.82     26.97 o 
  -8   2   6      153.62      178.35      4.81 o 
  -7   2   6      598.81      590.09      7.45 o 
  -6   2   6      472.64      498.40      9.24 o 
  -5   2   6      574.15      614.29     12.16 o 
  -4   2   6        0.33       -0.09      1.36 o 
  -3   2   6      678.33      733.62     12.26 o 
  -2   2   6      239.77      196.84      4.50 o 
  -1   2   6      142.41      141.61      4.16 o 
   0   2   6       68.59       96.47      3.90 o 
   1   2   6       18.57       39.28      2.61 o 
   2   2   6      207.64      206.24      4.27 o 
   3   2   6       12.33       19.28      2.17 o 
   4   2   6      103.55      108.20      4.01 o 
   5   2   6      161.02      161.39      4.69 o 
   6   2   6       25.61       28.52      2.83 o 
   7   2   6      227.23      209.55      6.61 o 
   8   2   6      154.02      134.91      5.93 o 
   9   2   6      121.86      135.70      6.19 o 
  10   2   6       39.23       54.69      5.91 o 
  11   2   6       97.79      110.40      7.80 o 
  12   2   6      179.46      172.60      9.09 o 
  13   2   6       19.39       19.81      6.03 o 
  14   2   6       40.86       64.46     12.67 o 
  15   2   6        0.82        3.56      7.60 o 
 -18   3   6        0.08       14.30      9.62 o 
 -17   3   6       29.54       47.04      8.28 o 
 -16   3   6      184.67      208.73     11.77 o 
 -15   3   6       11.36       10.40      4.88 o 
 -14   3   6      123.39      128.87      7.81 o 
 -13   3   6       13.70       11.86      4.40 o 
 -12   3   6        1.39        0.59      3.56 o 
 -11   3   6        1.66        1.32      3.40 o 
 -10   3   6       48.96       38.04      3.91 o 
  -9   3   6      307.31      278.09      5.78 o 
  -8   3   6      437.76      457.20     10.26 o 
  -7   3   6       14.42       20.89      2.79 o 
  -6   3   6      121.41      133.22      3.87 o 
  -5   3   6      585.51      514.60     10.12 o 
  -4   3   6      206.99      192.37      4.61 o 
  -3   3   6      167.30      190.35      4.73 o 
  -2   3   6       25.99       16.05      2.41 o 
  -1   3   6     1034.15     1072.55     19.99 o 
   0   3   6      154.78      130.76      4.28 o 
   1   3   6      404.03      382.69      6.79 o 
   2   3   6      645.56      677.68      7.02 o 
   3   3   6       40.46       46.18      3.97 o 
   4   3   6      433.50      389.23      6.07 o 
   5   3   6        0.51        3.65      2.36 o 
   6   3   6      302.87      305.61      7.32 o 
   7   3   6       43.44       51.01      4.37 o 
   8   3   6      305.44      311.66      7.95 o 
   9   3   6      154.05      156.61      6.72 o 
  10   3   6      174.31      157.76      8.03 o 
  11   3   6       86.48      112.60      8.38 o 
  12   3   6       10.19        9.03      5.07 o 
  13   3   6      158.99      161.58     11.08 o 
  14   3   6       80.65       77.30      9.76 o 
 -17   4   6       10.67        8.43      7.27 o 
 -16   4   6        9.51       11.54      6.67 o 
 -15   4   6       55.82       44.02      6.25 o 
 -14   4   6        0.65        1.07      4.27 o 
 -13   4   6        5.81        4.14      4.20 o 
 -12   4   6        2.93        5.59      3.86 o 
 -11   4   6      268.88      242.20      8.44 o 
 -10   4   6        0.89        0.25      2.84 o 
  -9   4   6       34.57       47.06      4.08 o 
  -8   4   6      302.78      306.39      6.95 o 
  -7   4   6      148.61      179.78      5.54 o 
  -6   4   6       12.50       12.77      1.93 o 
  -5   4   6      147.59      170.21      6.56 o 
  -4   4   6        8.95       10.79      1.81 o 
  -3   4   6        0.02        1.16      1.47 o 
  -2   4   6      315.18      319.56      7.95 o 
  -1   4   6      120.16      131.01      3.49 o 
   0   4   6        3.42        3.97      1.65 o 
   1   4   6       33.84       35.62      2.49 o 
   2   4   6        1.46        1.61      1.82 o 
   3   4   6      166.88      158.73      4.57 o 
   4   4   6      254.26      259.32      5.51 o 
   5   4   6       57.44       54.01      4.56 o 
   6   4   6       21.08       18.22      3.50 o 
   7   4   6      298.44      301.32      7.70 o 
   8   4   6       28.23       29.81      4.13 o 
   9   4   6       17.40        7.93      3.60 o 
  10   4   6       31.01       37.83      4.88 o 
  11   4   6       38.30       32.92      5.85 o 
  12   4   6        0.09        3.03      5.54 o 
  13   4   6        7.85        8.33      6.98 o 
  14   4   6        9.86       12.29      7.54 o 
 -17   5   6       55.06       49.11      9.31 o 
 -16   5   6       10.53       19.67      6.18 o 
 -15   5   6      113.14      107.63      8.11 o 
 -14   5   6      181.26      183.12      8.93 o 
 -13   5   6       41.75       42.30      7.17 o 
 -12   5   6       34.70       32.50      4.98 o 
 -11   5   6       12.09       13.50      4.14 o 
 -10   5   6        8.99        4.49      3.60 o 
  -9   5   6       21.56       20.57      3.43 o 
  -8   5   6       48.77       64.46      4.57 o 
  -7   5   6      381.73      366.02     10.09 o 
  -6   5   6      259.17      272.43      6.33 o 
  -5   5   6       98.74      109.05      4.55 o 
  -4   5   6        7.02        4.41      1.87 o 
  -3   5   6      118.57      109.42      3.85 o 
  -2   5   6      210.11      224.19      7.43 o 
  -1   5   6       86.88       82.02      3.38 o 
   0   5   6       18.94       21.21      2.59 o 
   1   5   6       42.35       50.27      2.96 o 
   2   5   6      256.81      233.55      5.16 o 
   3   5   6      199.81      207.41      7.13 o 
   4   5   6       13.79       12.08      2.99 o 
   5   5   6      935.89      881.75     11.88 o 
   6   5   6      332.06      314.43      7.80 o 
   7   5   6       65.30       75.81      5.19 o 
   8   5   6       21.49       18.97      3.94 o 
   9   5   6      185.93      187.59      7.28 o 
  10   5   6       27.75       28.29      5.40 o 
  11   5   6       16.50       10.95      5.01 o 
  12   5   6       31.64       45.01      8.05 o 
  13   5   6       86.47       95.58     12.61 o 
  14   5   6       78.67      100.05     18.32 o 
 -17   6   6       59.91       80.11     11.94 o 
 -16   6   6        0.20       -1.15      5.95 o 
 -15   6   6        2.29        0.05      5.42 o 
 -14   6   6       11.55       13.83      5.01 o 
 -13   6   6        1.88       -2.86      4.26 o 
 -12   6   6       52.96       41.22      5.54 o 
 -11   6   6      141.12      103.38      8.19 o 
 -10   6   6       10.56        3.64      4.40 o 
  -9   6   6      100.59      106.87      6.44 o 
  -8   6   6        5.28        1.53      2.84 o 
  -7   6   6       75.41       77.93      5.09 o 
  -6   6   6       49.41       39.44      3.66 o 
  -5   6   6      157.76      167.70      8.63 o 
  -4   6   6      573.89      594.37     12.25 o 
  -3   6   6       72.29       77.89      3.80 o 
  -2   6   6       20.43       17.04      2.90 o 
  -1   6   6       19.93       27.24      3.04 o 
   0   6   6       27.97       36.23      3.21 o 
   1   6   6      221.83      206.14      5.53 o 
   2   6   6       22.39       30.06      2.93 o 
   3   6   6      419.14      403.55      6.79 o 
   4   6   6       41.11       30.75      3.74 o 
   5   6   6        1.16        0.60      2.87 o 
   6   6   6        0.64        0.88      3.04 o 
   7   6   6       45.11       48.57      4.68 o 
   8   6   6       12.94       13.83      3.98 o 
   9   6   6       13.14       17.39      4.68 o 
  10   6   6        0.06       -0.29      4.99 o 
  11   6   6       19.07       15.21      6.47 o 
  12   6   6       12.54        4.81      9.66 o 
  13   6   6       23.74       20.69      9.41 o 
 -16   7   6       12.51       19.33      6.83 o 
 -15   7   6        2.96       -5.34      5.34 o 
 -14   7   6       77.36       77.51      7.52 o 
 -13   7   6       19.46       13.12      5.03 o 
 -12   7   6      148.21      156.54      9.81 o 
 -11   7   6       18.87       22.20      4.86 o 
 -10   7   6       16.53       14.61      5.14 o 
  -9   7   6        4.47        3.29      3.65 o 
  -8   7   6      300.75      283.24      8.83 o 
  -7   7   6      122.80      111.27      5.58 o 
  -6   7   6      606.00      633.67     24.64 o 
  -5   7   6      113.66      106.00      5.75 o 
  -4   7   6        6.70       -0.56      2.77 o 
  -3   7   6      351.49      348.96     11.63 o 
  -2   7   6       27.44       31.06      3.15 o 
  -1   7   6        1.04        4.00      2.26 o 
   0   7   6      118.42      104.52      4.77 o 
   1   7   6       44.52       64.76      5.06 o 
   2   7   6       77.78       79.68      4.21 o 
   3   7   6      146.70      137.41      5.90 o 
   4   7   6      161.15      159.67      6.20 o 
   5   7   6      321.54      304.25      8.92 o 
   6   7   6        4.71        4.82      3.58 o 
   7   7   6        1.54        3.81      4.79 o 
   8   7   6       12.42        8.23      5.55 o 
   9   7   6       67.57       71.11      7.81 o 
  10   7   6       20.29       21.84      6.41 o 
  11   7   6       89.03       97.66      9.46 o 
  12   7   6       21.99       23.69      7.75 o 
  13   7   6       16.07        8.52      9.09 o 
 -15   8   6      226.61      215.70     11.03 o 
 -14   8   6       18.22       15.93      6.33 o 
 -13   8   6       31.20       33.94      6.42 o 
 -12   8   6       26.03       31.43      5.67 o 
 -11   8   6      130.72      125.44     10.16 o 
 -10   8   6        8.52        6.78      4.31 o 
  -9   8   6       83.50       83.49      6.45 o 
  -8   8   6       33.19       32.51      6.58 o 
  -7   8   6      251.65      261.41      7.49 o 
  -6   8   6       92.31       80.71      5.10 o 
  -5   8   6      286.83      291.98     10.88 o 
  -4   8   6     1066.74     1035.16     37.78 o 
  -3   8   6        1.65        0.74      2.72 o 
  -2   8   6      487.54      494.51     27.45 o 
  -1   8   6       65.11       67.16      5.12 o 
   0   8   6      254.99      258.93      7.58 o 
   1   8   6       18.18       18.44      3.22 o 
   2   8   6      341.20      323.02     16.54 o 
   3   8   6      279.94      256.52     10.03 o 
   4   8   6        1.73        3.53      3.51 o 
   5   8   6       62.25       59.62      5.64 o 
   6   8   6      114.84       98.98      8.28 o 
   7   8   6      128.62      134.76      9.60 o 
   8   8   6        0.14       -4.32      5.08 o 
   9   8   6       26.18       23.83      6.75 o 
  10   8   6        0.12       -0.07      6.13 o 
  11   8   6       47.72       59.84     11.13 o 
  12   8   6       13.68        5.30      7.07 o 
 -14   9   6       22.19       22.43      7.77 o 
 -13   9   6      134.32      156.58     10.17 o 
 -12   9   6        9.66       -1.55      5.12 o 
 -11   9   6        5.58        5.73      4.91 o 
 -10   9   6        2.42        2.64      4.31 o 
  -9   9   6       18.95       14.59      5.62 o 
  -8   9   6       91.42       79.14      7.61 o 
  -7   9   6       10.45        3.53      3.88 o 
  -6   9   6        7.69        5.25      3.34 o 
  -5   9   6        8.16       19.41      3.65 o 
  -4   9   6       54.03       52.39      6.65 o 
  -3   9   6        0.35       -0.82      3.18 o 
  -2   9   6      479.26      429.21     18.78 o 
  -1   9   6        9.68       12.51      3.85 o 
   0   9   6        5.47        4.77      3.49 o 
   1   9   6      283.22      294.91     17.07 o 
   2   9   6       48.45       50.24      5.92 o 
   3   9   6       91.81       98.05      6.53 o 
   4   9   6       78.90       67.85      7.12 o 
   5   9   6      190.77      174.84      9.68 o 
   6   9   6       44.32       38.09     10.87 o 
   7   9   6        9.52        3.12      5.91 o 
   8   9   6      116.00      130.43     10.30 o 
   9   9   6       61.25       56.29      8.15 o 
  10   9   6        0.66        2.50      6.89 o 
  11   9   6        2.59        4.93      7.09 o 
 -13  10   6       42.87       36.94      8.69 o 
 -12  10   6       18.45       21.07      7.44 o 
 -11  10   6       22.43       21.28      7.15 o 
 -10  10   6       54.24       66.23      8.36 o 
  -9  10   6       24.00       27.19      6.82 o 
  -8  10   6       43.73       29.35      8.08 o 
  -7  10   6       22.73       28.03      5.94 o 
  -6  10   6       28.55       25.92      5.88 o 
  -5  10   6       14.74       17.40      4.51 o 
  -4  10   6        0.23        0.22      3.51 o 
  -3  10   6        0.06       -1.98      3.49 o 
  -2  10   6      102.81      127.34      6.89 o 
  -1  10   6       23.67       18.86      4.75 o 
   0  10   6       39.19       43.04      5.77 o 
   1  10   6       13.28       15.39      5.36 o 
   2  10   6        0.07        1.69      4.57 o 
   3  10   6        2.83       -1.32      4.60 o 
   4  10   6       31.03       20.11      5.82 o 
   5  10   6        6.05        1.49      5.16 o 
   6  10   6        7.56        3.04      5.86 o 
   7  10   6      157.52      189.09     28.03 o 
   8  10   6        3.03       -2.29      5.90 o 
   9  10   6       18.72       23.74      7.87 o 
  10  10   6       13.49       13.43      7.73 o 
 -12  11   6        9.34        5.68      7.72 o 
 -11  11   6       48.07       62.39      9.39 o 
 -10  11   6        1.29        4.31      6.65 o 
  -9  11   6       44.57       49.32      7.88 o 
  -8  11   6       31.27       28.72      6.91 o 
  -7  11   6        1.16       -0.17      6.23 o 
  -6  11   6       28.41       31.77      6.44 o 
  -5  11   6       40.44       49.45      7.14 o 
  -4  11   6      261.50      269.25     13.42 o 
  -3  11   6       28.49       28.80      4.92 o 
  -2  11   6        3.53       -3.72      3.72 o 
  -1  11   6       12.71       16.45      5.20 o 
   0  11   6       10.79       10.64      6.57 o 
   1  11   6        0.03       -6.29      6.29 o 
   2  11   6        1.29       -3.69      6.41 o 
   3  11   6      150.67      147.70     12.66 o 
   4  11   6       38.03       55.16     21.93 o 
   5  11   6        9.00       18.99      6.60 o 
   6  11   6       10.20        3.86      6.77 o 
   7  11   6       34.98       29.29      7.80 o 
   8  11   6       21.37       20.90      7.78 o 
   9  11   6        9.94        4.78      7.37 o 
 -10  12   6      131.31      148.18     11.85 o 
  -9  12   6        0.01       -5.83      6.63 o 
  -8  12   6      102.43      109.79     12.87 o 
  -7  12   6      206.74      234.75     12.14 o 
  -6  12   6       38.88       37.53      8.80 o 
  -5  12   6      236.91      250.37     12.37 o 
  -4  12   6      212.79      236.47     15.80 o 
  -3  12   6        4.95        7.84      4.87 o 
  -2  12   6      104.64      117.23      7.79 o 
  -1  12   6        7.88        9.77      6.93 o 
   0  12   6       18.51       31.70     11.10 o 
   1  12   6        0.03       -3.88      6.72 o 
   2  12   6       74.00       74.08     10.81 o 
   3  12   6       10.86       14.81      7.95 o 
   4  12   6        1.00       -1.86      7.46 o 
   5  12   6       71.67       73.69     11.82 o 
   6  12   6        8.60        7.11      9.00 o 
   7  12   6       19.93       28.24      8.29 o 
  -8  13   6      240.88      226.13     21.63 o 
  -7  13   6        0.72       -0.86      7.39 o 
  -6  13   6        5.54        4.91      8.86 o 
  -5  13   6       96.36      126.05     13.17 o 
  -4  13   6       12.58       19.34      7.28 o 
  -3  13   6      106.28      117.92     12.61 o 
  -2  13   6        1.21        3.71      8.04 o 
  -1  13   6        3.65        3.68      7.58 o 
   0  13   6       17.07        9.98      8.11 o 
   2  13   6        1.37       -3.49      9.20 o 
   3  13   6       21.19       29.17      9.94 o 
   4  13   6        0.00       -8.70      8.70 o 
   5  13   6        1.73        7.79      9.84 o 
  -5  14   6       68.95      109.99     14.18 o 
  -4  14   6        5.32        7.39      9.09 o 
  -3  14   6        1.10        0.68     13.84 o 
  -2  14   6        5.45        3.88     13.15 o 
  -1  14   6       30.05       55.93     11.10 o 
   0  14   6       24.40       37.27     13.42 o 
   1  14   6        0.27        0.16      8.74 o 
 -18   1   7        0.17       -0.32      8.93 o 
 -17   1   7        3.99       11.05      8.06 o 
 -16   1   7       44.42       43.83      9.41 o 
 -15   1   7       34.67       33.64      6.69 o 
 -14   1   7       76.34       76.23      6.36 o 
 -13   1   7       63.12       76.52      6.12 o 
 -12   1   7        0.05       -1.13      2.64 o 
 -11   1   7       32.64       34.33      3.76 o 
 -10   1   7      196.43      189.66      5.74 o 
  -9   1   7       10.00       11.47      2.57 o 
  -8   1   7      205.78      228.44      5.34 o 
  -7   1   7      131.88      126.86      4.27 o 
  -6   1   7        2.44        2.22      1.78 o 
  -5   1   7      138.35      156.27      4.09 o 
  -4   1   7     2784.37     2879.10     32.57 o 
  -3   1   7      143.94      171.35      3.68 o 
  -2   1   7        0.01        0.10      1.64 o 
  -1   1   7        0.61        0.99      1.73 o 
   0   1   7        1.58        5.10      1.45 o 
   1   1   7       59.07       69.86      3.02 o 
   2   1   7     1161.08     1112.90     11.37 o 
   3   1   7      127.26      127.25      4.02 o 
   4   1   7      220.42      247.47      5.29 o 
   5   1   7       16.86       13.60      2.50 o 
   6   1   7      205.52      170.23      5.28 o 
   7   1   7       47.19       54.83      4.35 o 
   8   1   7      133.71      137.98      6.03 o 
   9   1   7      204.85      212.97      8.45 o 
  10   1   7       68.77       85.75      6.83 o 
  11   1   7       12.11        9.91      4.99 o 
  12   1   7        0.26       -2.60      4.81 o 
  13   1   7        0.37       -0.33      5.44 o 
  14   1   7       42.14       56.56      8.51 o 
 -18   2   7      179.02      180.41     15.56 o 
 -17   2   7        0.19       -1.11      8.59 o 
 -16   2   7       97.52      101.56      9.47 o 
 -15   2   7       27.33       31.26      5.45 o 
 -14   2   7        5.81        5.46      4.42 o 
 -13   2   7       13.17        9.77      4.07 o 
 -12   2   7      438.55      412.29     10.73 o 
 -11   2   7       60.72       53.80      4.43 o 
 -10   2   7      314.23      307.14      6.49 o 
  -9   2   7      895.06      875.82      9.59 o 
  -8   2   7       23.95       32.63      2.87 o 
  -7   2   7     1593.34     1563.44     13.65 o 
  -6   2   7     1182.58     1223.19     14.15 o 
  -5   2   7        4.01        1.55      1.63 o 
  -4   2   7        5.71        6.42      1.62 o 
  -3   2   7      941.19     1175.06     23.47 o 
  -2   2   7       31.85       57.06      3.15 o 
  -1   2   7        2.28        5.91      1.96 o 
   0   2   7      379.37      409.46      6.54 o 
   1   2   7     2871.24     3129.18     40.18 o 
   2   2   7      284.45      291.08      5.51 o 
   3   2   7      200.64      213.22      4.84 o 
   4   2   7      208.52      182.02      4.88 o 
   5   2   7      110.48      120.92      4.64 o 
   6   2   7      359.20      336.67      7.58 o 
   7   2   7      305.67      275.90      7.31 o 
   8   2   7      507.05      439.15      9.05 o 
   9   2   7       14.77       11.33      3.64 o 
  10   2   7        7.63        6.97      4.50 o 
  11   2   7        1.22        2.54      4.62 o 
  12   2   7       10.80       10.85      5.59 o 
  13   2   7        2.39       -2.49      5.82 o 
  14   2   7       42.00       46.86      8.94 o 
 -18   3   7        3.16        2.15      8.94 o 
 -17   3   7       56.58       87.14     14.11 o 
 -16   3   7        5.87        2.40      6.11 o 
 -15   3   7       57.60       59.69      6.40 o 
 -14   3   7       32.15       34.61      5.52 o 
 -13   3   7        3.14        7.70      4.12 o 
 -12   3   7       39.15       34.26      4.80 o 
 -11   3   7      627.25      657.90     10.56 o 
 -10   3   7      116.41      113.84      5.60 o 
  -9   3   7      133.08      136.04      7.52 o 
  -8   3   7      436.43      394.30      9.29 o 
  -7   3   7       55.88       68.48      4.98 o 
  -6   3   7      420.84      427.01     10.66 o 
  -5   3   7     1159.88     1278.23     21.07 o 
  -4   3   7      439.37      505.86      7.94 o 
  -3   3   7      958.61      978.33     15.11 o 
  -2   3   7      150.68      152.96      5.21 o 
  -1   3   7      790.25     1005.56     27.89 o 
   0   3   7      270.17      290.05      7.16 o 
   1   3   7      696.67      693.70     12.22 o 
   2   3   7      373.52      418.63     11.11 o 
   3   3   7       82.66       83.10      3.83 o 
   4   3   7       60.13       59.94      3.63 o 
   5   3   7       96.08       95.80      4.27 o 
   6   3   7      464.52      413.36      9.78 o 
   7   3   7       11.55       12.75      3.33 o 
   8   3   7      367.50      351.17      8.48 o 
   9   3   7      211.19      207.87      7.32 o 
  10   3   7       11.67       13.23      4.61 o 
  11   3   7        0.00        3.86      4.93 o 
  12   3   7        0.10        3.69      5.16 o 
  13   3   7       12.08       10.82     15.51 o 
  14   3   7       92.82      105.50     13.62 o 
 -17   4   7       15.52        9.64      7.28 o 
 -16   4   7       25.12       26.35      6.13 o 
 -15   4   7        8.46        5.64      4.99 o 
 -14   4   7       37.58       30.34      6.45 o 
 -13   4   7        8.44       12.58      4.53 o 
 -12   4   7       49.12       55.38      5.67 o 
 -11   4   7      507.58      471.06     10.88 o 
 -10   4   7      171.61      177.01      6.39 o 
  -9   4   7       49.61       42.32      3.96 o 
  -8   4   7        0.73        1.94      2.60 o 
  -7   4   7      368.25      428.13      7.79 o 
  -6   4   7      217.03      197.79      4.66 o 
  -5   4   7      448.41      391.72      9.99 o 
  -4   4   7        4.08        9.07      1.86 o 
  -3   4   7      520.69      516.74     11.47 o 
  -2   4   7     1262.29     1273.31     33.32 o 
  -1   4   7      541.73      494.91     10.26 o 
   0   4   7        5.15       -1.38      2.03 o 
   1   4   7      657.99      667.01      7.25 o 
   2   4   7      183.43      163.36      4.64 o 
   3   4   7      725.28      748.87     18.00 o 
   4   4   7       12.06        7.98      2.40 o 
   5   4   7      122.71      100.64      5.23 o 
   6   4   7        7.95        4.64      2.98 o 
   7   4   7       57.24       59.39      4.68 o 
   8   4   7       21.00       24.17      4.09 o 
   9   4   7        8.90       10.44      3.77 o 
  10   4   7       46.38       48.93      5.28 o 
  11   4   7        4.51        8.27      5.94 o 
  12   4   7      346.95      355.06     20.79 o 
  13   4   7       26.93       17.50      9.43 o 
 -17   5   7       23.59       24.64      7.97 o 
 -16   5   7        0.05       -0.62      5.39 o 
 -15   5   7        2.67       -4.70      4.70 o 
 -14   5   7        0.12       -2.07      4.36 o 
 -13   5   7       11.21       14.69      4.69 o 
 -12   5   7        0.01       -1.22      3.49 o 
 -11   5   7       44.68       37.02      4.94 o 
 -10   5   7     1443.40     1259.21     16.68 o 
  -9   5   7      111.34      106.13      6.09 o 
  -8   5   7      196.18      198.24      7.08 o 
  -7   5   7       25.07       39.89      3.65 o 
  -6   5   7       53.34       37.26      3.41 o 
  -5   5   7       98.49      111.27      4.67 o 
  -4   5   7        7.80        4.47      1.97 o 
  -3   5   7      221.75      233.30      7.84 o 
  -2   5   7      320.15      347.49      6.84 o 
  -1   5   7      241.22      242.49      8.04 o 
   0   5   7      107.26       94.71      4.63 o 
   1   5   7      622.46      571.30     11.20 o 
   2   5   7       36.13       56.25      3.93 o 
   3   5   7      407.71      369.46      7.35 o 
   4   5   7       17.44       21.80      3.90 o 
   5   5   7      159.57      161.17      6.89 o 
   6   5   7       81.30       99.42      6.34 o 
   7   5   7      116.65      112.98      6.84 o 
   8   5   7      122.52      111.11      7.13 o 
   9   5   7       23.51       21.43      6.56 o 
  10   5   7        0.03        1.53      6.45 o 
  11   5   7       39.89       40.06      9.16 o 
  12   5   7        4.77        6.82      8.03 o 
  13   5   7       26.63       35.02     12.13 o 
 -16   6   7        1.78        1.65      6.09 o 
 -15   6   7        2.65        7.27      5.32 o 
 -14   6   7       70.16       62.11      6.84 o 
 -13   6   7       67.99       67.43     15.16 o 
 -12   6   7        1.87        2.65      3.86 o 
 -11   6   7       33.35       27.52      5.97 o 
 -10   6   7        0.13       -1.48      3.45 o 
  -9   6   7        9.89        8.34      3.09 o 
  -8   6   7      751.46      682.43     14.12 o 
  -7   6   7      423.84      390.21      8.12 o 
  -6   6   7        3.16        3.08      3.00 o 
  -5   6   7      179.38      178.61      5.75 o 
  -4   6   7       11.00        9.31      2.62 o 
  -3   6   7       12.28        6.53      2.16 o 
  -2   6   7      105.13      135.73      5.20 o 
  -1   6   7      257.21      271.91      7.86 o 
   0   6   7      879.72      764.48     17.22 o 
   1   6   7      100.84      106.25      4.97 o 
   2   6   7       47.61       55.06      4.01 o 
   3   6   7      259.62      265.25      9.26 o 
   4   6   7       39.86       45.80      4.71 o 
   5   6   7      418.58      403.70     10.05 o 
   6   6   7       59.25       65.39      5.81 o 
   7   6   7       91.28       74.98      6.19 o 
   8   6   7      232.51      228.82      8.91 o 
   9   6   7       12.65        8.98      6.76 o 
  10   6   7      239.33      244.60     11.78 o 
  11   6   7       15.56        0.14      7.54 o 
  12   6   7        7.86       -0.26      8.34 o 
  13   6   7       25.43       22.99     13.15 o 
 -16   7   7       19.94       19.89      6.75 o 
 -15   7   7       40.22       34.05      8.26 o 
 -14   7   7       56.59       57.69      7.15 o 
 -13   7   7      117.61      127.42      8.56 o 
 -12   7   7        0.01        0.61      4.36 o 
 -11   7   7       44.10       49.18      5.82 o 
 -10   7   7       45.57       51.68      5.84 o 
  -9   7   7       29.75       21.37      4.50 o 
  -8   7   7      609.26      585.38     14.95 o 
  -7   7   7      940.20      885.79     25.85 o 
  -6   7   7      496.07      446.38     15.31 o 
  -5   7   7        2.82       -0.80      2.61 o 
  -4   7   7       18.94        8.26      2.76 o 
  -3   7   7     1261.76     1251.36     50.41 o 
  -2   7   7      211.84      182.84      9.03 o 
  -1   7   7      447.84      459.33      8.53 o 
   0   7   7       18.88       13.90      2.98 o 
   1   7   7      261.48      259.77      7.78 o 
   2   7   7      174.33      143.78      6.22 o 
   3   7   7     1385.04     1267.85     30.39 o 
   4   7   7      391.64      376.04      9.87 o 
   5   7   7       38.13       44.94      5.18 o 
   6   7   7      157.58      154.02      7.54 o 
   7   7   7       27.72       22.60      5.02 o 
   8   7   7        2.20       14.92      5.65 o 
   9   7   7      132.52      148.43     10.33 o 
  10   7   7       57.79       41.38      9.27 o 
  11   7   7        0.91       -1.40      6.54 o 
  12   7   7       36.09       29.99     10.12 o 
 -15   8   7        1.12       -0.74      6.97 o 
 -14   8   7       81.82       84.82      9.66 o 
 -13   8   7        0.77        1.25      6.05 o 
 -12   8   7       13.85       14.62      6.63 o 
 -11   8   7       73.10       61.17      9.51 o 
 -10   8   7        0.17       -0.88      4.72 o 
  -9   8   7      239.53      216.17     10.30 o 
  -8   8   7      522.86      493.74     13.84 o 
  -7   8   7        0.05        0.88      3.51 o 
  -6   8   7      188.31      181.65      8.97 o 
  -5   8   7      431.56      475.84     15.24 o 
  -4   8   7       18.49       14.70      3.67 o 
  -3   8   7       31.61       28.85      4.26 o 
  -2   8   7      174.91      183.41      9.04 o 
  -1   8   7      131.86      113.88      6.16 o 
   0   8   7        8.16        2.97      2.88 o 
   1   8   7      328.66      296.52      7.53 o 
   2   8   7       22.60       19.63      4.95 o 
   3   8   7      172.04      165.00      7.53 o 
   4   8   7       30.13       39.91      5.15 o 
   5   8   7      482.59      469.92     17.56 o 
   6   8   7      126.24      127.32      8.89 o 
   7   8   7       22.84       26.99      6.22 o 
   8   8   7       34.35       37.22      7.00 o 
   9   8   7       35.98       31.74      7.10 o 
  10   8   7        7.39        3.20      6.67 o 
  11   8   7        3.35        1.77      6.86 o 
 -14   9   7       10.27        2.71      7.32 o 
 -13   9   7        6.46       -0.31      6.84 o 
 -12   9   7        0.71        1.76      6.59 o 
 -11   9   7       30.62       35.90      6.90 o 
 -10   9   7      152.84      147.98     12.57 o 
  -9   9   7        2.84       -0.56      4.59 o 
  -8   9   7       47.58       51.02      6.76 o 
  -7   9   7       68.86       65.44      7.00 o 
  -6   9   7      119.80      111.00      9.66 o 
  -5   9   7        8.09        6.40      3.85 o 
  -4   9   7        2.16        6.23      3.66 o 
  -3   9   7        0.53        0.44      3.36 o 
  -2   9   7       13.00        9.00      3.64 o 
  -1   9   7       73.18       68.30      5.55 o 
   0   9   7      611.54      567.55     21.19 o 
   1   9   7       31.44       28.90      4.44 o 
   2   9   7       33.31       34.75      4.96 o 
   3   9   7       56.52       57.41      6.07 o 
   4   9   7       24.87       24.60      5.75 o 
   5   9   7        3.45       -2.03      4.79 o 
   6   9   7      120.46      129.09     12.96 o 
   7   9   7       57.50       58.76      7.99 o 
   8   9   7       14.54        2.25      6.22 o 
   9   9   7       25.23       23.96      7.74 o 
  10   9   7        1.66        3.48      6.78 o 
 -13  10   7       45.76       35.94      8.68 o 
 -12  10   7      105.00       99.26     10.68 o 
 -11  10   7       84.29       84.96      9.64 o 
 -10  10   7        2.40       -2.85      5.49 o 
  -9  10   7       30.12       23.77      8.22 o 
  -8  10   7        1.99       -0.37      5.12 o 
  -7  10   7        2.06        4.03      5.20 o 
  -6  10   7        9.06        5.86      4.99 o 
  -5  10   7        4.58        6.70      4.16 o 
  -4  10   7       31.45       32.77      5.07 o 
  -3  10   7        4.06       -0.96      3.90 o 
  -2  10   7       36.16       39.89      5.12 o 
  -1  10   7       62.73       63.62      6.64 o 
   0  10   7      168.86      167.09      9.04 o 
   1  10   7        1.00        1.36      4.40 o 
   2  10   7       47.48       53.04      8.16 o 
   3  10   7        5.23        8.46      5.36 o 
   4  10   7        3.49        1.83      5.14 o 
   5  10   7       20.55       17.33      6.31 o 
   6  10   7       69.28       55.45     10.12 o 
   7  10   7        7.88        7.53      6.38 o 
   8  10   7       17.94       16.23      7.34 o 
   9  10   7        1.19       -6.20      6.80 o 
 -12  11   7       84.74       90.07     10.93 o 
 -11  11   7        0.24       -2.03     11.02 o 
 -10  11   7       10.24       13.78      7.13 o 
  -9  11   7        0.08       -5.98      5.98 o 
  -8  11   7       18.76       25.18      6.53 o 
  -7  11   7        1.69       -4.25      5.13 o 
  -6  11   7       85.28       85.04      8.50 o 
  -5  11   7       37.28       42.65      5.85 o 
  -4  11   7        6.74        5.65      4.53 o 
  -3  11   7        0.38       -1.87      4.08 o 
  -2  11   7        6.25        9.07      4.48 o 
  -1  11   7       25.72       28.69      5.13 o 
   0  11   7        0.61       -0.90      4.65 o 
   1  11   7       17.71       26.74      7.74 o 
   2  11   7        4.30        0.30      9.43 o 
   3  11   7      145.49      141.74     12.63 o 
   4  11   7       76.71       80.10     11.12 o 
   5  11   7       12.36        8.76      6.86 o 
   6  11   7       33.09       28.58      7.43 o 
   7  11   7       73.83       75.08      9.49 o 
   8  11   7        2.15       -4.49      7.40 o 
 -10  12   7        4.56        1.48      7.15 o 
  -9  12   7       14.80        5.24      7.07 o 
  -8  12   7        1.01        4.94      6.65 o 
  -7  12   7        0.01       -3.67      5.87 o 
  -6  12   7        3.20        5.53      6.41 o 
  -5  12   7        4.77       -3.65      5.73 o 
  -4  12   7        8.85        8.24      5.36 o 
  -3  12   7       71.88       80.94      7.35 o 
  -2  12   7        9.87       11.75      5.12 o 
  -1  12   7       27.23       43.49     12.09 o 
   0  12   7       41.97       61.96     13.91 o 
   1  12   7       31.63       25.01      9.00 o 
   2  12   7        1.20       -2.89     10.49 o 
   3  12   7       24.93       17.03     13.46 o 
   4  12   7        1.75        3.84      7.79 o 
   5  12   7       20.54       17.54      9.44 o 
   6  12   7        4.47        3.41      9.07 o 
  -8  13   7        0.52        8.10      8.86 o 
  -7  13   7        1.44       -5.30      6.95 o 
  -6  13   7        0.91       -0.16     10.23 o 
  -5  13   7       25.82       28.44      7.93 o 
  -4  13   7        0.34       -1.68      6.67 o 
  -3  13   7      109.24      122.20     13.25 o 
  -2  13   7       44.52       64.75     10.78 o 
  -1  13   7       19.56       24.61      8.73 o 
   0  13   7       17.12       25.97      9.43 o 
   1  13   7        1.41       -4.71     10.34 o 
   2  13   7        0.01       -3.54     12.01 o 
   3  13   7       12.85       15.89     13.76 o 
   4  13   7        1.52      -10.87     12.09 o 
  -3  14   7        7.13       23.64     14.14 o 
  -2  14   7        2.84       36.57     39.88 o 
  -1  14   7        1.14       24.74      9.94 o 
 -18   0   8       20.09       12.32     12.92 o 
 -17   0   8        1.56        9.66     12.16 o 
 -16   0   8       42.42       35.89     12.92 o 
 -15   0   8        0.52        0.00      9.81 o 
 -14   0   8        5.41       18.99      6.53 o 
 -13   0   8      354.34      349.66     13.39 o 
 -12   0   8      463.28      444.05     16.19 o 
 -11   0   8       79.22       74.98      6.15 o 
 -10   0   8      349.23      372.79     10.23 o 
  -9   0   8       12.36        4.93      3.51 o 
  -8   0   8        0.60       10.44      4.25 o 
  -7   0   8      513.19      499.44     11.43 o 
  -6   0   8     1613.60     1585.05     29.32 o 
  -5   0   8        1.66        2.74      2.64 o 
  -4   0   8       17.37       11.58      2.79 o 
  -3   0   8        1.28        4.96      2.21 o 
  -2   0   8        7.16       23.30      2.75 o 
  -1   0   8      347.07      308.87      6.66 o 
   0   0   8      144.25      171.67      5.68 o 
   1   0   8     2067.42     2170.60     25.00 o 
   2   0   8      504.29      419.99      8.69 o 
   3   0   8       21.61       15.26      3.42 o 
   4   0   8       31.30       36.18      4.35 o 
   5   0   8      436.64      452.04     47.48 o 
   6   0   8      568.57      594.09     12.11 o 
   7   0   8       47.17       43.30      5.18 o 
   8   0   8      169.88      151.88     14.45 o 
   9   0   8        0.55        2.30      5.75 o 
  10   0   8       20.68       17.38      9.09 o 
  11   0   8        4.76        5.25      7.12 o 
  12   0   8      366.54      380.19     17.55 o 
  13   0   8      233.81      256.24     24.60 o 
  14   0   8        1.53        8.49      9.50 o 
 -18   1   8        5.28       10.51     12.20 o 
 -17   1   8        0.15       10.21      9.35 o 
 -16   1   8      298.67      319.12     16.39 o 
 -15   1   8       32.13       32.27     11.40 o 
 -14   1   8       50.97       51.28      5.85 o 
 -13   1   8        1.11        2.24      3.37 o 
 -12   1   8      270.18      274.39      7.95 o 
 -11   1   8      268.10      243.11      6.44 o 
 -10   1   8       11.48       16.73      2.97 o 
  -9   1   8        2.12        1.22      2.42 o 
  -8   1   8      360.01      342.94      6.40 o 
  -7   1   8       20.91       21.71      2.60 o 
  -6   1   8       38.99       50.88      3.01 o 
  -5   1   8      885.43      965.42     11.79 o 
  -4   1   8      729.52      769.99     11.28 o 
  -3   1   8      133.75      135.98      3.61 o 
  -2   1   8        0.37        0.29      1.78 o 
  -1   1   8     1035.47      990.26     14.97 o 
   0   1   8     1206.63     1197.03     25.51 o 
   1   1   8       24.48       18.01      2.08 o 
   2   1   8       53.63       49.71      3.08 o 
   3   1   8      373.28      368.48      7.26 o 
   4   1   8      215.23      218.65      5.33 o 
   5   1   8       97.53       96.37      4.35 o 
   6   1   8      323.96      286.49      6.38 o 
   7   1   8      388.93      324.26      7.94 o 
   8   1   8       42.59       49.59      5.35 o 
   9   1   8       52.27       62.79      6.13 o 
  10   1   8       74.20       70.26      6.77 o 
  11   1   8      385.60      390.65     11.99 o 
  12   1   8        2.63        4.19      5.63 o 
  13   1   8       35.53       52.59      7.98 o 
 -18   2   8        8.99       17.45     10.43 o 
 -17   2   8        8.40       11.79      8.89 o 
 -16   2   8       20.84       36.74      8.43 o 
 -15   2   8        0.16       -2.63      4.45 o 
 -14   2   8        2.05       -2.36      4.07 o 
 -13   2   8       75.44       81.48      6.28 o 
 -12   2   8        3.54        4.17      3.77 o 
 -11   2   8      222.29      218.81      7.07 o 
 -10   2   8      993.44      918.65     14.29 o 
  -9   2   8       49.35       45.35      3.51 o 
  -8   2   8       43.39       32.07      3.02 o 
  -7   2   8       49.62       48.71      3.20 o 
  -6   2   8        0.70       -0.28      1.92 o 
  -5   2   8      139.84      167.97      4.27 o 
  -4   2   8      950.47      959.60     15.49 o 
  -3   2   8     1276.82     1312.49     28.19 o 
  -2   2   8        1.77        3.00      2.00 o 
  -1   2   8        9.24        7.94      2.25 o 
   0   2   8      235.49      270.46      7.09 o 
   1   2   8      592.24      545.76     11.38 o 
   2   2   8       89.31      100.39      3.91 o 
   3   2   8        8.42        9.74      2.29 o 
   4   2   8      604.28      588.74      7.89 o 
   5   2   8       46.23       68.76      3.95 o 
   6   2   8       24.39       11.77      3.19 o 
   7   2   8       12.18       12.27      3.38 o 
   8   2   8        0.83        5.59      3.46 o 
   9   2   8       53.28       54.48      6.15 o 
  10   2   8        8.23        4.00      4.63 o 
  11   2   8       77.70       94.78      7.76 o 
  12   2   8      158.90      177.86     11.68 o 
  13   2   8       33.50       36.89      9.08 o 
 -18   3   8       11.51       16.65      9.98 o 
 -17   3   8        2.58       11.19      7.20 o 
 -16   3   8        7.13        4.45      6.34 o 
 -15   3   8       84.77       91.38      7.37 o 
 -14   3   8      185.25      191.25      8.85 o 
 -13   3   8        7.35        8.71      4.27 o 
 -12   3   8        8.36        6.85      4.50 o 
 -11   3   8       35.00       38.14      4.31 o 
 -10   3   8      233.11      212.34      6.73 o 
  -9   3   8       32.89       39.05      3.96 o 
  -8   3   8        3.42       12.82      3.87 o 
  -7   3   8       42.18       42.77      3.43 o 
  -6   3   8        7.25        6.09      2.09 o 
  -5   3   8        2.04        1.77      1.75 o 
  -4   3   8      129.23      108.20      4.47 o 
  -3   3   8      508.09      562.04     16.29 o 
  -2   3   8      107.32      113.14      6.01 o 
  -1   3   8       25.66       26.92      3.04 o 
   0   3   8      288.57      302.36      6.42 o 
   1   3   8      484.81      477.12      7.80 o 
   2   3   8        1.38       -0.02      2.30 o 
   3   3   8      303.53      306.32      6.87 o 
   4   3   8      118.93      108.85      4.58 o 
   5   3   8      730.05      672.39     10.20 o 
   6   3   8       92.13       90.63      5.28 o 
   7   3   8      103.50       99.37      5.57 o 
   8   3   8       15.95        9.37      4.54 o 
   9   3   8       11.54       16.14      4.65 o 
  10   3   8       12.07       12.76      5.74 o 
  11   3   8       22.51       22.75      6.82 o 
  12   3   8       62.05       67.12      9.20 o 
  13   3   8       56.02       58.24     11.58 o 
 -17   4   8       21.81       30.36      8.24 o 
 -16   4   8       21.76       22.86      5.91 o 
 -15   4   8        0.97        1.92      4.70 o 
 -14   4   8        0.55       -1.57      4.31 o 
 -13   4   8       37.36       39.25      5.43 o 
 -12   4   8       28.19       33.69      5.00 o 
 -11   4   8       45.87       42.09      5.06 o 
 -10   4   8        0.05       -1.77      2.82 o 
  -9   4   8      236.06      202.78      6.52 o 
  -8   4   8      438.07      438.06      8.31 o 
  -7   4   8       71.47       84.35      4.74 o 
  -6   4   8        5.33        5.25      2.08 o 
  -5   4   8      111.80      101.36      3.87 o 
  -4   4   8       82.56       68.23      3.43 o 
  -3   4   8        0.70        1.34      2.19 o 
  -2   4   8      690.59      701.32     13.10 o 
  -1   4   8      182.91      210.54      6.78 o 
   0   4   8       20.19       21.41      2.93 o 
   1   4   8      176.56      172.77      6.73 o 
   2   4   8        0.01       -1.55      2.33 o 
   3   4   8      918.08      840.06     10.66 o 
   4   4   8        0.42        4.06      3.27 o 
   5   4   8      196.26      175.75      7.18 o 
   6   4   8       24.97       21.26      4.09 o 
   7   4   8       33.42       25.52      4.56 o 
   8   4   8       10.28        3.03      3.66 o 
   9   4   8        9.22       12.60      4.55 o 
  10   4   8        9.73       10.50      6.22 o 
  11   4   8        1.14       -2.84      6.00 o 
  12   4   8        7.85       10.64      8.52 o 
  13   4   8       15.44       11.95      9.64 o 
 -17   5   8       20.30       29.45      7.24 o 
 -16   5   8       28.05       35.64     13.27 o 
 -15   5   8       12.49       14.57      5.38 o 
 -14   5   8       89.03       92.35      7.44 o 
 -13   5   8       20.79       18.55      4.66 o 
 -12   5   8       24.36       13.31      5.16 o 
 -11   5   8        4.47        6.67      4.02 o 
 -10   5   8       23.93       30.23      4.54 o 
  -9   5   8       43.53       49.83      4.25 o 
  -8   5   8       83.94       95.51      5.14 o 
  -7   5   8      786.99      724.88     14.54 o 
  -6   5   8        4.35        9.44      2.82 o 
  -5   5   8      723.34      734.60     23.90 o 
  -4   5   8      363.16      342.69      9.28 o 
  -3   5   8        0.13        0.39      2.30 o 
  -2   5   8       39.98       40.63      3.66 o 
  -1   5   8       38.82       32.87      3.50 o 
   0   5   8      472.71      449.83      8.79 o 
   1   5   8      322.11      290.34      6.97 o 
   2   5   8        3.58        4.05      2.99 o 
   3   5   8      245.58      214.10      6.38 o 
   4   5   8       70.80       66.63      5.26 o 
   5   5   8       27.01       19.60      3.92 o 
   6   5   8        1.12        0.81      3.54 o 
   7   5   8       14.50       14.67      4.17 o 
   8   5   8       68.61       49.23      5.72 o 
   9   5   8       13.57       14.51      4.95 o 
  10   5   8       31.07       33.41      5.82 o 
  11   5   8       32.30       30.54      9.37 o 
  12   5   8        0.46       -7.99      7.99 o 
 -16   6   8       44.74       40.02      8.65 o 
 -15   6   8       37.48       30.39      6.26 o 
 -14   6   8       49.16       51.77      6.51 o 
 -13   6   8      560.40      527.33     13.12 o 
 -12   6   8        0.13       -2.57      4.50 o 
 -11   6   8       49.39       38.79      6.28 o 
 -10   6   8        9.50        8.98      3.94 o 
  -9   6   8       26.72       38.40      4.13 o 
  -8   6   8        2.54        0.75      2.96 o 
  -7   6   8      169.21      164.61     10.45 o 
  -6   6   8      822.41      780.09     27.88 o 
  -5   6   8      318.39      337.71     11.08 o 
  -4   6   8      316.38      328.15     12.35 o 
  -3   6   8      102.85       99.64      4.97 o 
  -2   6   8     1125.26     1095.93     33.49 o 
  -1   6   8       17.33       10.55      2.97 o 
   0   6   8      123.41      118.06      5.34 o 
   1   6   8      100.86       91.22      4.88 o 
   2   6   8       38.61       26.76      3.41 o 
   3   6   8     1140.69     1012.77     14.58 o 
   4   6   8      555.35      491.92     10.86 o 
   5   6   8       48.35       52.84      5.21 o 
   6   6   8       27.79       19.30      4.33 o 
   7   6   8        0.30       -1.64      3.56 o 
   8   6   8        0.44        0.86      4.18 o 
   9   6   8        0.08        2.45      5.26 o 
  10   6   8        9.72        1.46      5.62 o 
  11   6   8      199.56      217.22     12.01 o 
  12   6   8        9.44        6.02      9.24 o 
 -16   7   8       39.84       42.41     10.76 o 
 -15   7   8        8.39       14.20      6.96 o 
 -14   7   8       86.33       91.07      9.52 o 
 -13   7   8        0.18       -0.54      5.50 o 
 -12   7   8       38.10       43.60      6.96 o 
 -11   7   8       19.01       15.77      5.82 o 
 -10   7   8        5.75        8.09      4.80 o 
  -9   7   8      117.64      104.23      9.83 o 
  -8   7   8       20.33       24.48      4.42 o 
  -7   7   8       56.05       65.52      7.09 o 
  -6   7   8        3.98        4.13      3.48 o 
  -5   7   8       10.73        4.29      3.36 o 
  -4   7   8       16.43       12.23      3.52 o 
  -3   7   8      410.39      404.94     15.85 o 
  -2   7   8        2.64        5.89      3.62 o 
  -1   7   8      653.87      642.18     18.10 o 
   0   7   8      144.64      124.65      5.56 o 
   1   7   8       88.39       86.87      5.05 o 
   2   7   8        1.68        3.19      3.32 o 
   3   7   8      153.09      127.41      6.70 o 
   4   7   8        1.06        1.68      3.54 o 
   5   7   8        3.33        2.95      3.61 o 
   6   7   8        0.53       -0.30      3.60 o 
   7   7   8       25.50       26.78      5.21 o 
   8   7   8        0.22       -4.65      4.65 o 
   9   7   8        0.94       -0.78      5.24 o 
  10   7   8      105.73      109.85     10.27 o 
  11   7   8        7.13       10.60      6.99 o 
 -15   8   8        6.50       14.47      7.82 o 
 -14   8   8       27.08       23.13      7.57 o 
 -13   8   8       26.96       19.87      6.85 o 
 -12   8   8       72.20       81.70      9.10 o 
 -11   8   8      146.71      149.46     10.01 o 
 -10   8   8        4.35        7.86      5.31 o 
  -9   8   8      101.13       94.92      8.29 o 
  -8   8   8       15.28       14.04      5.26 o 
  -7   8   8       65.47       57.55      6.98 o 
  -6   8   8        7.09        8.04      3.96 o 
  -5   8   8       86.61      102.24      6.35 o 
  -4   8   8        0.21        0.99      3.34 o 
  -3   8   8        4.05        0.83      3.33 o 
  -2   8   8      123.23      138.58      6.71 o 
  -1   8   8        2.76       -2.33      3.32 o 
   0   8   8      231.84      229.29      9.15 o 
   1   8   8      202.39      193.20      6.63 o 
   2   8   8      145.12      139.21      7.04 o 
   3   8   8       45.99       41.53      4.95 o 
   4   8   8        3.78        4.00      3.85 o 
   5   8   8       70.17       62.34      6.98 o 
   6   8   8      127.29      134.68     11.93 o 
   7   8   8       35.84       41.73      8.99 o 
   8   8   8       32.58       34.70      9.06 o 
   9   8   8        0.13       -5.64      7.52 o 
  10   8   8        2.36        1.48      6.71 o 
  11   8   8       10.90        8.74     14.45 o 
 -14   9   8       47.99       47.68      8.88 o 
 -13   9   8      224.03      248.45     13.40 o 
 -12   9   8        0.65       -1.13      5.96 o 
 -11   9   8        0.11        2.88      5.87 o 
 -10   9   8        5.62        6.38      5.86 o 
  -9   9   8      183.57      168.50     10.09 o 
  -8   9   8        9.06        4.59      4.81 o 
  -7   9   8       90.01       91.26     10.11 o 
  -6   9   8       12.27       13.61      4.56 o 
  -5   9   8       73.66       78.02      6.36 o 
  -4   9   8       21.42       14.28      4.16 o 
  -3   9   8      134.61      143.92     12.10 o 
  -2   9   8       15.86       16.06      4.15 o 
  -1   9   8       45.31       39.42      5.67 o 
   0   9   8       30.28       27.87      4.50 o 
   1   9   8       68.43       49.22      6.33 o 
   2   9   8      426.30      412.19     10.72 o 
   3   9   8       35.82       30.42      5.04 o 
   4   9   8       57.06       56.45      6.08 o 
   5   9   8       36.75       31.25      7.74 o 
   6   9   8        1.11        0.42      6.15 o 
   7   9   8       23.79        5.88      7.36 o 
   8   9   8        0.12       -0.07      8.02 o 
   9   9   8       40.06       46.58     11.12 o 
  10   9   8      119.59      130.69     11.79 o 
 -13  10   8        4.08        3.12      7.42 o 
 -12  10   8       45.59       56.00      9.26 o 
 -11  10   8        7.42        9.59      6.83 o 
 -10  10   8      305.44      349.21     17.94 o 
  -9  10   8      202.37      196.56     11.12 o 
  -8  10   8       26.26       20.49      6.44 o 
  -7  10   8       40.08       40.18      6.79 o 
  -6  10   8       19.31       11.62      5.02 o 
  -5  10   8       23.55       13.24      4.81 o 
  -4  10   8      106.73      114.52      7.24 o 
  -3  10   8       49.01       61.22      6.00 o 
  -2  10   8        0.29        2.20      3.90 o 
  -1  10   8        4.64        3.38      4.43 o 
   0  10   8       24.44       29.73      5.92 o 
   1  10   8      180.94      186.54      9.70 o 
   2  10   8        3.12        3.81      4.93 o 
   3  10   8       14.84       16.63      5.51 o 
   4  10   8       15.37       16.56      6.06 o 
   5  10   8        1.67       -0.54      6.51 o 
   6  10   8        6.22        5.95      7.76 o 
   7  10   8       57.80       64.66     10.62 o 
   8  10   8        4.80        6.60      8.49 o 
 -11  11   8       11.85        8.06      7.05 o 
 -10  11   8       38.93       21.11      9.00 o 
  -9  11   8       86.78       96.55      9.96 o 
  -8  11   8        0.97       -0.19      5.78 o 
  -7  11   8        0.87       -0.83      5.46 o 
  -6  11   8       73.92       88.64      8.95 o 
  -5  11   8       54.22       60.49      6.47 o 
  -4  11   8       33.32       29.82      5.54 o 
  -3  11   8      152.47      154.44      8.42 o 
  -2  11   8      119.23      142.99      7.99 o 
  -1  11   8       65.72       79.44      7.93 o 
   0  11   8       38.58       40.49      8.97 o 
   1  11   8       13.62        8.53      7.21 o 
   2  11   8        1.51       -0.91      6.93 o 
   3  11   8       48.10       47.29     12.70 o 
   4  11   8        6.80        6.03      7.44 o 
   5  11   8        5.23       15.86      8.79 o 
   6  11   8       76.92       93.57     23.64 o 
   7  11   8      122.59      125.26     13.90 o 
 -10  12   8      167.20      180.75     13.19 o 
  -9  12   8       25.58       29.32      7.82 o 
  -8  12   8       22.53       13.86      7.30 o 
  -7  12   8       96.82      124.23     10.81 o 
  -6  12   8        0.62       -5.83      5.83 o 
  -5  12   8       13.72       13.19      6.80 o 
  -4  12   8        3.11        2.82      5.23 o 
  -3  12   8        3.21        1.27      5.19 o 
  -2  12   8        0.68        1.87      5.56 o 
  -1  12   8       11.47       22.16      8.38 o 
   0  12   8       15.86       25.46      8.71 o 
   1  12   8      239.30      276.95     38.51 o 
   2  12   8       17.39       25.36      9.60 o 
   3  12   8       20.59       11.02      8.38 o 
   4  12   8       31.75       43.42     10.34 o 
   5  12   8       10.30       10.73      9.16 o 
  -7  13   8       68.70       77.03     12.73 o 
  -6  13   8       21.71       23.32      7.94 o 
  -5  13   8        3.61        2.35      6.95 o 
  -4  13   8       81.61      101.18     10.48 o 
  -3  13   8        8.41       23.39     25.70 o 
  -2  13   8        6.23       11.76      9.02 o 
  -1  13   8       12.55       17.13      9.28 o 
   0  13   8      126.47      158.89     14.56 o 
   1  13   8       41.16       34.59     14.22 o 
   2  13   8       57.81       50.24     11.76 o 
   3  13   8       50.76       58.85     16.35 o 
 -18   1   9       50.12       68.46     11.88 o 
 -17   1   9       13.79       13.08     12.62 o 
 -16   1   9       84.53       84.88     11.25 o 
 -15   1   9       11.09       10.65      5.78 o 
 -14   1   9      190.38      179.86      8.53 o 
 -13   1   9        8.06        9.52      3.71 o 
 -12   1   9      156.18      136.89      6.50 o 
 -11   1   9      713.88      701.54      9.83 o 
 -10   1   9       56.81       52.82      3.88 o 
  -9   1   9      867.72      780.02      9.56 o 
  -8   1   9        3.73        2.36      2.43 o 
  -7   1   9       16.33       11.92      2.53 o 
  -6   1   9      693.13      701.60      8.08 o 
  -5   1   9       74.01       86.83      3.91 o 
  -4   1   9      267.36      294.10      5.12 o 
  -3   1   9       47.07       54.89      3.40 o 
  -2   1   9        1.70        3.92      2.08 o 
  -1   1   9      807.90      868.93      9.67 o 
   0   1   9       42.56       69.30      4.02 o 
   1   1   9      226.63      212.37      5.64 o 
   2   1   9       40.08       47.31      3.16 o 
   3   1   9      272.89      286.53      6.70 o 
   4   1   9      190.59      166.88      5.54 o 
   5   1   9      193.76      176.47      5.44 o 
   6   1   9      260.87      237.48      7.16 o 
   7   1   9       58.52       64.62      4.86 o 
   8   1   9        0.13       -1.26      4.06 o 
   9   1   9       17.34       12.03      5.68 o 
  10   1   9        1.67        0.67      5.70 o 
  11   1   9       12.49       13.28      6.81 o 
  12   1   9       15.84       10.26     12.06 o 
  13   1   9        1.96        1.48     10.18 o 
 -18   2   9       38.80       45.95     11.84 o 
 -17   2   9      143.05      154.13     14.33 o 
 -16   2   9      136.97      154.21     15.51 o 
 -15   2   9        0.51        5.49      4.71 o 
 -14   2   9       12.55        8.40      5.37 o 
 -13   2   9       79.62       88.91      6.55 o 
 -12   2   9       36.84       34.03      4.46 o 
 -11   2   9      150.05      142.62      6.28 o 
 -10   2   9       37.41       43.40      4.13 o 
  -9   2   9      309.26      293.78      6.47 o 
  -8   2   9      444.73      448.47      7.30 o 
  -7   2   9      957.31      953.18      9.65 o 
  -6   2   9      584.03      588.17      7.41 o 
  -5   2   9       17.00       15.22      2.20 o 
  -4   2   9       77.65       91.33      4.44 o 
  -3   2   9      110.21       91.45      4.29 o 
  -2   2   9        2.87       -0.14      2.19 o 
  -1   2   9        0.44        0.74      2.32 o 
   0   2   9      449.22      443.64      9.73 o 
   1   2   9      289.82      315.17      6.86 o 
   2   2   9      371.91      329.93      7.20 o 
   3   2   9     1035.34     1004.82     15.74 o 
   4   2   9      964.13      903.08     11.42 o 
   5   2   9      178.06      154.14      5.93 o 
   6   2   9      230.16      238.58      8.25 o 
   7   2   9       90.26       81.00      6.79 o 
   8   2   9        1.45       -1.80      3.75 o 
   9   2   9      109.98      107.20      8.74 o 
  10   2   9       22.63       27.45      6.63 o 
  11   2   9        8.37       12.08      6.48 o 
  12   2   9      179.66      209.69     12.59 o 
  13   2   9        0.32       -1.91      7.44 o 
 -17   3   9       19.23       26.99      9.89 o 
 -16   3   9        9.04        3.27      5.39 o 
 -15   3   9        4.91        9.04      5.08 o 
 -14   3   9        8.15       10.66      4.75 o 
 -13   3   9       22.54       28.78      5.98 o 
 -12   3   9       38.05       39.63      4.54 o 
 -11   3   9      506.73      513.00      9.86 o 
 -10   3   9        4.31       -0.48      3.09 o 
  -9   3   9        5.65        6.35      3.00 o 
  -8   3   9       34.69       26.34      3.42 o 
  -7   3   9     1738.28     1714.79     16.56 o 
  -6   3   9        0.95        0.11      2.00 o 
  -5   3   9       68.40       86.31      4.54 o 
  -4   3   9      715.29      694.68     12.29 o 
  -3   3   9        3.94        2.27      2.27 o 
  -2   3   9        2.76        5.48      2.86 o 
  -1   3   9      968.79      930.62     12.94 o 
   0   3   9     2732.56     2606.69     49.35 o 
   1   3   9      672.20      656.98     11.07 o 
   2   3   9       62.39       66.73      4.32 o 
   3   3   9       21.23       36.91      3.85 o 
   4   3   9      106.33      108.54      5.37 o 
   5   3   9      623.84      566.90     11.43 o 
   6   3   9      137.48      108.93      6.69 o 
   7   3   9       84.79       75.34      6.12 o 
   8   3   9      379.38      369.11     10.52 o 
   9   3   9       37.29       29.31      6.55 o 
  10   3   9      203.34      195.72     10.98 o 
  11   3   9       57.51       54.49     10.80 o 
  12   3   9       63.25       78.18     10.29 o 
 -17   4   9        0.22        4.61      8.65 o 
 -16   4   9        1.08        4.78      5.66 o 
 -15   4   9       77.56       70.53      7.18 o 
 -14   4   9        0.26       -0.03      4.53 o 
 -13   4   9       52.52       58.86      7.11 o 
 -12   4   9        2.03       -1.94      4.54 o 
 -11   4   9       21.42       11.54      3.59 o 
 -10   4   9       15.99       15.40      3.67 o 
  -9   4   9      182.78      164.22      6.08 o 
  -8   4   9      591.06      558.00     12.45 o 
  -7   4   9      118.16      143.11      9.02 o 
  -6   4   9      242.08      249.17      6.44 o 
  -5   4   9      207.48      199.45      5.97 o 
  -4   4   9      152.61      149.42      5.41 o 
  -3   4   9      222.29      217.95     15.30 o 
  -2   4   9      878.23      842.53     15.18 o 
  -1   4   9       85.69      104.13      5.09 o 
   0   4   9       31.57       26.19      3.29 o 
   1   4   9       48.03       47.40      3.97 o 
   2   4   9       18.16       23.96      3.50 o 
   3   4   9        0.81        1.74      2.74 o 
   4   4   9      383.06      347.12      9.32 o 
   5   4   9      268.07      247.68      8.42 o 
   6   4   9       23.75       29.72      4.59 o 
   7   4   9      108.52       99.76      6.72 o 
   8   4   9       64.70       62.20      6.11 o 
   9   4   9      174.10      159.22      8.34 o 
  10   4   9      169.89      171.48     10.73 o 
  11   4   9        3.37        6.34      6.79 o 
  12   4   9        1.12        1.70      8.55 o 
 -17   5   9       59.50       66.70      9.67 o 
 -16   5   9        0.35        2.37      7.00 o 
 -15   5   9        3.00        4.83      6.20 o 
 -14   5   9      149.82      152.90     10.45 o 
 -13   5   9       60.68       76.69     10.31 o 
 -12   5   9       52.84       50.17      7.01 o 
 -11   5   9       10.53       14.28      5.39 o 
 -10   5   9        0.15       -0.49      3.61 o 
  -9   5   9       96.88       87.43      6.10 o 
  -8   5   9      248.48      243.96     11.47 o 
  -7   5   9      433.53      379.62     14.84 o 
  -6   5   9      656.20      590.82     18.95 o 
  -5   5   9      273.84      254.24      7.85 o 
  -4   5   9      311.38      309.38      9.00 o 
  -3   5   9      286.68      273.10      8.94 o 
  -2   5   9     1730.36     1595.20     31.35 o 
  -1   5   9      223.71      265.28      7.44 o 
   0   5   9      603.20      558.68     13.03 o 
   1   5   9      663.98      593.78      9.65 o 
   2   5   9      705.61      669.46     11.49 o 
   3   5   9        4.69        5.06      3.39 o 
   4   5   9       13.03        8.99      3.67 o 
   5   5   9        6.53        5.47      3.74 o 
   6   5   9        0.43       -0.84      3.48 o 
   7   5   9        3.73       -1.36      3.86 o 
   8   5   9      242.41      256.65     23.09 o 
   9   5   9      342.12      314.68     10.83 o 
  10   5   9        9.49        6.67      6.63 o 
  11   5   9       82.04       74.35     11.61 o 
  12   5   9      150.93      149.63     17.75 o 
 -16   6   9        8.77       18.15      8.00 o 
 -15   6   9      102.49      114.92     13.66 o 
 -14   6   9        6.35        7.94      5.72 o 
 -13   6   9       26.68       40.55      7.29 o 
 -12   6   9        2.46        2.56      5.32 o 
 -11   6   9       52.45       52.22      8.28 o 
 -10   6   9      196.29      178.30      9.50 o 
  -9   6   9      282.58      267.98      9.03 o 
  -8   6   9        6.27        5.34      3.65 o 
  -7   6   9      101.96       97.27      6.16 o 
  -6   6   9        0.18        1.03      3.20 o 
  -5   6   9      272.84      266.40     11.15 o 
  -4   6   9       78.15       70.81      5.26 o 
  -3   6   9       13.07        7.50      2.93 o 
  -2   6   9       20.29       24.56      4.00 o 
  -1   6   9        9.64        7.94      3.04 o 
   0   6   9      394.67      382.49      8.23 o 
   1   6   9       21.84       16.48      4.24 o 
   2   6   9      135.62      119.83      5.64 o 
   3   6   9       27.53       26.19      4.60 o 
   4   6   9      102.36      100.36      6.56 o 
   5   6   9        1.43       -2.28      3.34 o 
   6   6   9        0.51        1.52      3.97 o 
   7   6   9       91.10       83.45      7.99 o 
   8   6   9        1.93        1.08      4.40 o 
   9   6   9        0.25        3.42      6.42 o 
  10   6   9       10.28        7.82      6.55 o 
  11   6   9      194.93      202.00     15.56 o 
 -15   7   9       76.01       59.51      9.02 o 
 -14   7   9        1.04        8.86      8.07 o 
 -13   7   9      290.61      295.74     13.20 o 
 -12   7   9       88.05       82.79      9.03 o 
 -11   7   9        2.55        6.76      5.27 o 
 -10   7   9        4.05        3.12      4.87 o 
  -9   7   9       48.37       62.45      5.96 o 
  -8   7   9       30.39       28.32      5.38 o 
  -7   7   9       87.58      101.10      8.48 o 
  -6   7   9        3.79       -0.60      3.28 o 
  -5   7   9        2.02        3.33      3.47 o 
  -4   7   9       52.45       33.15      4.40 o 
  -3   7   9        0.00       -2.93      2.94 o 
  -2   7   9      998.86      915.93     28.40 o 
  -1   7   9        0.76       -1.95      2.80 o 
   0   7   9       38.79       34.85      3.94 o 
   1   7   9        0.50        1.80      2.99 o 
   2   7   9      235.70      190.41      7.72 o 
   3   7   9      222.34      198.34      8.01 o 
   4   7   9      211.30      184.04      8.04 o 
   5   7   9       30.08       32.54      5.55 o 
   6   7   9        0.06        1.10      4.11 o 
   7   7   9       12.36        6.72      4.54 o 
   8   7   9        0.25        3.26      6.02 o 
   9   7   9      118.36      117.74     11.55 o 
  10   7   9       98.69      103.98      9.98 o 
 -15   8   9        8.12        9.54      7.74 o 
 -14   8   9      113.92      124.27     11.25 o 
 -13   8   9        7.78       -1.73      6.88 o 
 -12   8   9        2.33        3.75      7.34 o 
 -11   8   9        5.59        7.44      5.83 o 
 -10   8   9        7.76       12.54      5.64 o 
  -9   8   9       38.35       50.81      6.80 o 
  -8   8   9       31.86       25.71      4.92 o 
  -7   8   9       14.84        6.62      4.01 o 
  -6   8   9       30.90       25.13      4.65 o 
  -5   8   9        0.06        1.79      3.52 o 
  -4   8   9      244.79      217.00      8.24 o 
  -3   8   9        3.34        6.31      3.56 o 
  -2   8   9       39.88       38.65      4.83 o 
  -1   8   9        1.03        2.39      3.39 o 
   0   8   9       38.98       36.78      4.26 o 
   1   8   9        4.34        1.61      3.82 o 
   2   8   9       42.14       40.96      5.24 o 
   3   8   9        9.94        9.23      4.30 o 
   4   8   9        0.09       -0.48      3.80 o 
   5   8   9        8.65       11.91      4.66 o 
   6   8   9        2.67        2.95      5.19 o 
   7   8   9        5.05       -2.11      5.27 o 
   8   8   9       54.60       53.47      7.90 o 
   9   8   9       24.39       22.07      7.46 o 
  10   8   9       58.68       58.95      9.32 o 
 -14   9   9       18.62       18.12      7.98 o 
 -13   9   9       33.71       41.56      8.41 o 
 -12   9   9        6.66        9.37      6.66 o 
 -11   9   9        4.98        3.37      6.02 o 
 -10   9   9      137.58      127.95     10.31 o 
  -9   9   9      181.85      180.21     10.49 o 
  -8   9   9       34.65       35.50      6.73 o 
  -7   9   9        0.01       -0.82      4.13 o 
  -6   9   9        4.80       -2.78      3.82 o 
  -5   9   9        1.46        0.32      3.95 o 
  -4   9   9       63.68       62.35      6.02 o 
  -3   9   9       40.02       44.23      5.36 o 
  -2   9   9       55.40       65.66      5.95 o 
  -1   9   9        0.54        0.21      3.60 o 
   0   9   9        2.33        3.72      4.56 o 
   1   9   9       93.25       94.08      8.08 o 
   2   9   9       51.42       42.31      7.33 o 
   3   9   9       14.25       16.63      4.71 o 
   4   9   9       10.42       20.04      6.30 o 
   5   9   9       22.85       15.70      5.81 o 
   6   9   9       15.66       18.68      6.21 o 
   7   9   9        0.47       -5.24     10.83 o 
   8   9   9        8.09       11.22      6.98 o 
   9   9   9        5.03        3.50      6.72 o 
 -13  10   9       14.14       20.78      8.37 o 
 -12  10   9      143.79      157.35     11.60 o 
 -11  10   9       38.48       39.57     10.07 o 
 -10  10   9      260.68      258.70     14.12 o 
  -9  10   9       43.72       40.79      7.47 o 
  -8  10   9        0.25        3.61      5.40 o 
  -7  10   9        1.11       -4.22      5.01 o 
  -6  10   9      106.58      111.73      7.76 o 
  -5  10   9        0.25       -2.64      4.14 o 
  -4  10   9        8.28        7.92      4.37 o 
  -3  10   9        0.03       -3.89      3.89 o 
  -2  10   9        0.16        4.41      4.13 o 
  -1  10   9       26.54       23.92      7.08 o 
   0  10   9       12.32       22.91      8.36 o 
   1  10   9      131.60      138.82      9.19 o 
   2  10   9       14.80        8.47      5.38 o 
   3  10   9       80.27       88.92     11.26 o 
   4  10   9      167.37      173.64     10.69 o 
   5  10   9        0.00        0.63      5.64 o 
   6  10   9       11.35       11.92      6.44 o 
   7  10   9       86.20       83.33      9.87 o 
   8  10   9        5.24       -0.43      7.50 o 
 -11  11   9        0.04       -2.31      6.94 o 
 -10  11   9        0.95       -2.09      6.57 o 
  -9  11   9        1.41       -2.49      6.03 o 
  -8  11   9        4.24        5.05      6.05 o 
  -7  11   9       76.55       82.03      8.84 o 
  -6  11   9       88.68      108.36      9.37 o 
  -5  11   9       16.35       18.62      5.46 o 
  -4  11   9       89.93       99.32      7.99 o 
  -3  11   9        0.02       -4.47      4.47 o 
  -2  11   9       35.69       35.62      8.55 o 
  -1  11   9        2.12        4.09      5.30 o 
   0  11   9       13.63       10.79      5.94 o 
   1  11   9        0.51       -1.41      7.05 o 
   2  11   9       16.41       20.46      8.47 o 
   3  11   9       45.04       43.29      9.51 o 
   4  11   9       12.86       22.96      9.03 o 
   5  11   9       37.11       46.06     11.63 o 
   6  11   9       61.35       67.85     11.21 o 
  -9  12   9       42.72       36.80      8.44 o 
  -8  12   9       73.73       92.70     10.04 o 
  -7  12   9        1.26        5.38      6.57 o 
  -6  12   9       11.08       17.12      9.48 o 
  -5  12   9        1.94        1.95      6.54 o 
  -4  12   9       10.50       13.25      6.69 o 
  -3  12   9      107.28      120.99     10.38 o 
  -2  12   9       29.18       27.63      7.15 o 
  -1  12   9       56.75       71.08     11.30 o 
   0  12   9        7.72        9.50      8.06 o 
   1  12   9      275.26      296.52     28.47 o 
   2  12   9      111.14      122.38     13.47 o 
   3  12   9       21.73       15.69      9.16 o 
   4  12   9        3.91        1.61      8.19 o 
  -6  13   9       24.76       29.14      8.33 o 
  -5  13   9      151.03      165.65     17.87 o 
  -4  13   9       53.41       46.77     10.44 o 
  -3  13   9        0.52       -1.38      8.90 o 
  -2  13   9        2.48        3.29      8.68 o 
  -1  13   9        7.82        9.40      9.32 o 
   0  13   9       16.57       17.68      9.81 o 
   1  13   9      124.85      158.98     21.82 o 
 -18   0  10        4.66        4.87     13.00 o 
 -17   0  10       64.17       77.09     15.89 o 
 -16   0  10       46.15       47.97     13.76 o 
 -15   0  10      252.14      294.31     21.29 o 
 -14   0  10       10.10        6.83      6.65 o 
 -13   0  10     1311.86     1210.79     36.27 o 
 -12   0  10      324.60      310.04     10.86 o 
 -11   0  10      921.47      784.61     14.80 o 
 -10   0  10      495.17      459.79     11.41 o 
  -9   0  10      858.07      813.11     14.07 o 
  -8   0  10      191.26      171.34      7.78 o 
  -7   0  10       30.02       21.66      4.24 o 
  -6   0  10      873.14      873.13     13.06 o 
  -5   0  10     2920.76     2959.18     52.50 o 
  -4   0  10      207.17      214.21      9.04 o 
  -3   0  10      347.25      365.01      7.93 o 
  -2   0  10      209.22      180.07      6.44 o 
  -1   0  10       29.34       17.50      3.18 o 
   0   0  10      400.46      427.93     36.65 o 
   1   0  10        0.00       -0.71      4.09 o 
   2   0  10      793.80      811.10     17.69 o 
   3   0  10       23.90       26.01      9.92 o 
   4   0  10        2.00        1.56      4.48 o 
   5   0  10      246.11      188.91     10.54 o 
   6   0  10       76.04       68.68      7.80 o 
   7   0  10       11.99       16.80     11.10 o 
   8   0  10       86.92       78.77     15.21 o 
   9   0  10       34.45       35.73     13.61 o 
  10   0  10      227.39      241.47     21.97 o 
  11   0  10       43.97       57.86     16.73 o 
  12   0  10        1.91       -2.36     14.45 o 
 -18   1  10        4.54       10.83      9.57 o 
 -17   1  10       26.40       19.43     14.60 o 
 -16   1  10      151.74      168.62     13.76 o 
 -15   1  10      234.96      232.11     11.52 o 
 -14   1  10      108.36      111.56      6.64 o 
 -13   1  10      136.10      135.85      6.84 o 
 -12   1  10      126.49      118.98      6.35 o 
 -11   1  10       60.61       60.35      4.88 o 
 -10   1  10      526.39      460.88      8.12 o 
  -9   1  10       55.39       51.30      3.90 o 
  -8   1  10       28.15       26.82      3.18 o 
  -7   1  10      607.28      562.09     10.47 o 
  -6   1  10      601.46      613.09      7.86 o 
  -5   1  10       54.07       71.92      4.26 o 
  -4   1  10        3.34        2.24      2.42 o 
  -3   1  10        0.03        1.86      2.38 o 
  -2   1  10      114.72      122.29      4.87 o 
  -1   1  10       48.13       54.08      3.79 o 
   0   1  10        2.16        0.31      2.46 o 
   1   1  10      114.33      121.87      5.38 o 
   2   1  10       48.71       57.10      4.91 o 
   3   1  10       60.44       54.81      4.29 o 
   4   1  10      120.48      120.55      5.75 o 
   5   1  10       46.31       49.75      4.38 o 
   6   1  10      149.33      145.66      7.18 o 
   7   1  10        0.02       -4.14      4.52 o 
   8   1  10        0.19       -0.70      5.00 o 
   9   1  10       70.77       61.54     10.54 o 
  10   1  10       17.11       27.04      9.52 o 
  11   1  10       22.84       24.66     10.53 o 
  12   1  10       92.14      102.45     14.16 o 
 -17   2  10        0.27        3.83      8.68 o 
 -16   2  10       28.77       39.72      7.62 o 
 -15   2  10       13.99        9.23      5.12 o 
 -14   2  10      101.91      112.84      9.65 o 
 -13   2  10        1.31        5.72      3.83 o 
 -12   2  10       25.40       22.79      4.24 o 
 -11   2  10      655.58      614.62     10.87 o 
 -10   2  10      279.25      261.04      7.67 o 
  -9   2  10      137.22      113.89      5.00 o 
  -8   2  10      819.72      751.40      9.99 o 
  -7   2  10      292.25      260.98      6.74 o 
  -6   2  10       25.70       18.74      3.15 o 
  -5   2  10        0.00        0.11      2.63 o 
  -4   2  10       11.76        8.62      2.65 o 
  -3   2  10        8.33       12.92      2.85 o 
  -2   2  10        1.17        6.12      2.62 o 
  -1   2  10      729.32      727.27      9.83 o 
   0   2  10      672.96      615.62     13.10 o 
   1   2  10      124.29      104.19      5.14 o 
   2   2  10       13.49        6.24      2.95 o 
   3   2  10      548.84      509.61      9.16 o 
   4   2  10      466.08      463.25      8.96 o 
   5   2  10      119.03      105.31      6.62 o 
   6   2  10      262.85      237.13      9.66 o 
   7   2  10        7.59       -2.60      3.93 o 
   8   2  10        2.60       -4.60      5.12 o 
   9   2  10        3.24        4.72      5.62 o 
  10   2  10      115.63      137.65     10.83 o 
  11   2  10        0.69        5.96      9.19 o 
  12   2  10       13.04       12.86     10.49 o 
 -17   3  10       20.38       23.11     14.37 o 
 -16   3  10        4.53        0.74      6.78 o 
 -15   3  10       60.50       67.14      8.18 o 
 -14   3  10       34.45       33.13      6.47 o 
 -13   3  10       13.85       17.50      5.72 o 
 -12   3  10       55.87       71.73      6.21 o 
 -11   3  10       36.15       28.22      5.47 o 
 -10   3  10      436.98      402.53     16.05 o 
  -9   3  10      284.89      274.52      8.60 o 
  -8   3  10       82.43       85.67      5.88 o 
  -7   3  10       89.48       81.83      6.46 o 
  -6   3  10      883.40      796.66     10.59 o 
  -5   3  10        8.16        5.33      2.71 o 
  -4   3  10       19.50       10.95      2.93 o 
  -3   3  10      320.67      291.08      6.84 o 
  -2   3  10      298.38      287.63      7.06 o 
  -1   3  10      123.54      127.89      5.47 o 
   0   3  10      166.96      137.94      6.56 o 
   1   3  10      959.38      875.01     11.92 o 
   2   3  10       99.39       87.05      5.11 o 
   3   3  10       81.40       65.55      4.65 o 
   4   3  10       49.04       45.60      5.59 o 
   5   3  10      787.65      742.74     28.90 o 
   6   3  10        3.21        1.86      3.80 o 
   7   3  10       23.94       22.79      4.89 o 
   8   3  10        0.52        0.33      4.27 o 
   9   3  10       84.14       90.79      8.84 o 
  10   3  10       14.64       22.10      7.41 o 
  11   3  10      101.35      127.91     10.92 o 
  12   3  10       17.94       10.55      8.13 o 
 -17   4  10       24.87       24.79      8.17 o 
 -16   4  10        1.73       -6.83      7.86 o 
 -15   4  10        1.31        0.70      5.74 o 
 -14   4  10       27.91       27.64      6.48 o 
 -13   4  10        5.75        6.78      5.44 o 
 -12   4  10        0.67        3.69      4.80 o 
 -11   4  10        0.56       -3.71      3.71 o 
 -10   4  10      100.37      114.01      6.92 o 
  -9   4  10      114.14      106.50      6.52 o 
  -8   4  10      513.03      459.87     10.35 o 
  -7   4  10      821.07      823.47     25.91 o 
  -6   4  10       29.27       20.77      4.06 o 
  -5   4  10      104.56       95.98      5.18 o 
  -4   4  10      291.87      246.10      6.68 o 
  -3   4  10       98.30      118.96      5.49 o 
  -2   4  10        0.01       -0.54      2.94 o 
  -1   4  10       84.05       96.81      5.33 o 
   0   4  10       18.02       13.58      3.17 o 
   1   4  10       82.74       91.03      5.09 o 
   2   4  10       53.96       48.97      4.23 o 
   3   4  10      902.32      813.23     12.33 o 
   4   4  10      119.58       97.88      6.46 o 
   5   4  10       58.84       65.02      5.79 o 
   6   4  10       25.94       23.83      4.89 o 
   7   4  10       48.46       45.44      5.75 o 
   8   4  10        3.59       -1.42      4.32 o 
   9   4  10       10.38       10.17      6.65 o 
  10   4  10       32.88       37.95      8.03 o 
  11   4  10       20.11       27.23      8.21 o 
 -16   5  10        5.90        1.27      7.01 o 
 -15   5  10       19.79       17.34      6.78 o 
 -14   5  10       51.12       50.48      7.84 o 
 -13   5  10        3.44       -0.08      5.56 o 
 -12   5  10        8.32        7.13      5.59 o 
 -11   5  10      141.09      134.25      7.61 o 
 -10   5  10      129.97      128.17      7.21 o 
  -9   5  10       66.29       73.32      5.98 o 
  -8   5  10       36.22       40.97      5.01 o 
  -7   5  10      206.75      201.63      7.81 o 
  -6   5  10        8.05        2.10      3.34 o 
  -5   5  10      235.84      231.98      9.95 o 
  -4   5  10       84.40       57.76      4.33 o 
  -3   5  10        9.07       12.69      3.21 o 
  -2   5  10      106.22      108.37      6.17 o 
  -1   5  10      241.44      221.40      6.85 o 
   0   5  10       42.43       36.53      3.95 o 
   1   5  10       23.65       17.56      3.48 o 
   2   5  10        9.91        8.58      3.14 o 
   3   5  10       20.63       19.31      4.29 o 
   4   5  10        0.04        0.53      3.66 o 
   5   5  10       10.00        9.26      4.12 o 
   6   5  10      126.93      123.83      7.48 o 
   7   5  10       70.31       75.83      6.80 o 
   8   5  10       74.05       83.02      7.39 o 
   9   5  10       17.82       21.10      6.07 o 
  10   5  10        0.37        3.32      6.61 o 
  11   5  10       42.93       38.71     10.49 o 
 -16   6  10        8.24        4.90      7.19 o 
 -15   6  10       17.06        9.19      6.73 o 
 -14   6  10        0.56        1.78      6.00 o 
 -13   6  10        2.38       -1.22      5.90 o 
 -12   6  10        0.01       -3.85      5.16 o 
 -11   6  10       13.26       13.84      5.57 o 
 -10   6  10      104.89      110.41      7.16 o 
  -9   6  10       19.55       19.49      4.49 o 
  -8   6  10        0.51       -2.46      3.40 o 
  -7   6  10        0.54       -2.30      3.36 o 
  -6   6  10      159.12      135.24      6.88 o 
  -5   6  10      133.31      117.61      7.45 o 
  -4   6  10        3.17        3.73      3.27 o 
  -3   6  10        0.68       -1.25      3.11 o 
  -2   6  10      473.25      405.49     11.80 o 
  -1   6  10      341.74      334.00      8.06 o 
   0   6  10      242.54      232.67      7.07 o 
   1   6  10        0.66       -1.77      2.85 o 
   2   6  10        0.29       -3.29      3.29 o 
   3   6  10        0.16       -3.49      3.49 o 
   4   6  10        0.22       -0.02      3.77 o 
   5   6  10        0.19       -0.72      3.85 o 
   6   6  10       95.91      105.18      7.51 o 
   7   6  10      176.70      184.31      8.95 o 
   8   6  10        0.02       -0.89      4.87 o 
   9   6  10      100.00      119.23     10.28 o 
  10   6  10       22.44       17.33     11.25 o 
 -15   7  10       90.88       90.91     14.21 o 
 -14   7  10       16.80       21.40      7.14 o 
 -13   7  10      123.13      140.77     13.52 o 
 -12   7  10       23.66       20.03      6.80 o 
 -11   7  10        4.57        5.66      5.39 o 
 -10   7  10      116.94      122.27      8.95 o 
  -9   7  10        0.01       -2.25      3.91 o 
  -8   7  10       35.01       39.01      5.72 o 
  -7   7  10        5.38        4.56      3.86 o 
  -6   7  10       68.80       61.47      5.73 o 
  -5   7  10        1.47        4.43      3.62 o 
  -4   7  10      390.21      345.12     12.67 o 
  -3   7  10       97.77      102.48      6.40 o 
  -2   7  10       76.65       62.44      5.48 o 
  -1   7  10       19.79       16.63      3.60 o 
   0   7  10      105.71       90.33      5.46 o 
   1   7  10        9.83        8.75      3.89 o 
   2   7  10        9.40        3.69      3.76 o 
   3   7  10       36.76       43.06      5.36 o 
   4   7  10        6.88        1.61      3.98 o 
   5   7  10       11.30        9.82      4.63 o 
   6   7  10        0.04       -1.87      4.30 o 
   7   7  10       96.09       88.33      7.62 o 
   8   7  10        5.79        1.06      6.14 o 
   9   7  10        1.22        3.31      7.77 o 
  10   7  10       71.35       66.08      9.89 o 
 -14   8  10        0.34       -6.50      6.50 o 
 -13   8  10       70.65       76.98     14.29 o 
 -12   8  10      529.63      520.27     16.73 o 
 -11   8  10        7.66        2.58      5.62 o 
 -10   8  10        0.91        1.62      5.51 o 
  -9   8  10       17.16       16.06      5.71 o 
  -8   8  10       84.50       88.74      6.97 o 
  -7   8  10        0.26        0.71      3.91 o 
  -6   8  10       38.35       34.10      5.04 o 
  -5   8  10      370.27      354.64     12.04 o 
  -4   8  10      100.81      100.93      6.72 o 
  -3   8  10       38.82       40.62      5.06 o 
  -2   8  10        1.12        4.94      3.75 o 
  -1   8  10      187.04      186.17      8.02 o 
   0   8  10       92.07       82.30      6.97 o 
   1   8  10       21.80       15.90      4.43 o 
   2   8  10        0.21       -0.81      3.87 o 
   3   8  10        1.54        0.92      4.08 o 
   4   8  10        0.40        3.00      4.40 o 
   5   8  10       59.87       58.09      6.53 o 
   6   8  10        3.50       -0.77      5.25 o 
   7   8  10       11.24        8.50      5.85 o 
   8   8  10        8.58        7.29      6.88 o 
   9   8  10       59.35       46.73      8.70 o 
 -13   9  10       34.02       40.79      8.44 o 
 -12   9  10       25.64       32.85      7.94 o 
 -11   9  10       62.99       50.00      8.79 o 
 -10   9  10       32.13       22.34      6.98 o 
  -9   9  10      104.68       94.43      9.18 o 
  -8   9  10       27.08       39.05      6.98 o 
  -7   9  10        8.05        8.97      4.71 o 
  -6   9  10       35.55       30.76      5.48 o 
  -5   9  10        5.17        6.38      4.36 o 
  -4   9  10       14.08       15.25      4.55 o 
  -3   9  10        7.96        7.41      4.14 o 
  -2   9  10        6.19        6.59      4.11 o 
  -1   9  10        0.30       -4.08      4.08 o 
   0   9  10        9.82        6.71      5.15 o 
   1   9  10       79.43       74.74      7.77 o 
   2   9  10      185.83      168.36      9.93 o 
   3   9  10       10.22        8.60      5.01 o 
   4   9  10        9.55       11.25      4.84 o 
   5   9  10       85.78       83.51      8.76 o 
   6   9  10       20.07        7.72      6.13 o 
   7   9  10       27.91       30.31      7.60 o 
   8   9  10       44.84       44.39      8.95 o 
 -12  10  10       10.43        7.89      9.06 o 
 -11  10  10       14.81       17.37      7.04 o 
 -10  10  10      135.77      128.14     10.71 o 
  -9  10  10      102.18      112.47     10.10 o 
  -8  10  10       12.44       13.73      6.47 o 
  -7  10  10        2.19        2.97      4.79 o 
  -6  10  10        0.62       -0.41      4.42 o 
  -5  10  10       35.91       37.24      5.83 o 
  -4  10  10        6.68        6.01      4.70 o 
  -3  10  10       21.08       24.75      5.30 o 
  -2  10  10        0.90        0.00      4.38 o 
  -1  10  10        2.09        8.47      5.43 o 
   0  10  10        1.26       -2.64      4.86 o 
   1  10  10       47.84       56.59      7.51 o 
   2  10  10       20.52       25.10      6.63 o 
   3  10  10        1.39        4.65      8.63 o 
   4  10  10        1.36       -5.58      7.13 o 
   5  10  10        2.12        7.03      7.53 o 
   6  10  10        2.90        1.22      6.74 o 
   7  10  10       35.49       40.41     10.61 o 
 -10  11  10       17.00       20.53      7.54 o 
  -9  11  10       13.86        8.30      6.85 o 
  -8  11  10       13.85       15.11      6.69 o 
  -7  11  10       17.45       16.76      7.35 o 
  -6  11  10        0.01       -1.94      4.90 o 
  -5  11  10       41.10       38.75      6.35 o 
  -4  11  10      118.75      128.04      8.64 o 
  -3  11  10       26.95       25.32      6.01 o 
  -2  11  10       30.60       40.00      7.42 o 
  -1  11  10       10.77       11.86      6.36 o 
   0  11  10      119.78      138.84     12.92 o 
   1  11  10      108.02      113.31     12.50 o 
   2  11  10       42.26       52.12     10.83 o 
   3  11  10        5.09        3.28      7.78 o 
   4  11  10        1.59       -0.51      8.08 o 
   5  11  10        3.83       12.48     10.07 o 
  -8  12  10        9.09        1.88      8.71 o 
  -7  12  10       18.84       17.47      7.39 o 
  -6  12  10        5.81       -1.73      6.45 o 
  -5  12  10      123.57      137.12     11.70 o 
  -4  12  10       71.54       60.42      8.95 o 
  -3  12  10      111.45      131.59     10.90 o 
  -2  12  10       11.77       14.42      6.94 o 
  -1  12  10        6.02        4.49      8.49 o 
   0  12  10       55.37       70.30     11.93 o 
   1  12  10       90.38       91.55     16.69 o 
   2  12  10       65.20       57.50     12.07 o 
   3  12  10       77.70       78.76     13.04 o 
 -17   1  11       18.06       20.07     13.69 o 
 -16   1  11      384.65      410.02     25.85 o 
 -15   1  11       60.33       69.73     10.56 o 
 -14   1  11       34.91       35.34      5.86 o 
 -13   1  11        0.41        0.84      3.78 o 
 -12   1  11       19.31       17.65      4.11 o 
 -11   1  11      169.34      168.39      6.77 o 
 -10   1  11      208.96      208.15      6.91 o 
  -9   1  11      342.81      332.61      7.92 o 
  -8   1  11      341.16      334.64      7.81 o 
  -7   1  11        0.23       -1.61      2.67 o 
  -6   1  11       14.90       22.47      3.43 o 
  -5   1  11      680.36      629.08      9.54 o 
  -4   1  11       60.01       54.15      4.00 o 
  -3   1  11       80.31       69.31      4.31 o 
  -2   1  11       53.23       52.17      3.93 o 
  -1   1  11       99.17      108.96      6.22 o 
   0   1  11       96.62       90.69      5.84 o 
   1   1  11     1220.09     1154.26     15.34 o 
   2   1  11      115.22      117.70      6.58 o 
   3   1  11        0.05       -1.26      3.29 o 
   4   1  11      190.78      185.73      7.80 o 
   5   1  11       13.62       41.33     20.76 o 
   6   1  11       11.33       10.93      5.17 o 
   7   1  11       38.79       35.94      8.49 o 
   8   1  11       29.80       32.39      9.73 o 
   9   1  11       55.17       66.90     11.15 o 
  10   1  11      129.32      132.74     14.59 o 
  11   1  11       49.55       71.03     13.28 o 
 -17   2  11       42.49       57.25     17.41 o 
 -16   2  11       90.86       95.79     12.48 o 
 -15   2  11        8.01        1.45      5.82 o 
 -14   2  11       45.26       42.17      7.20 o 
 -13   2  11       55.08       52.62      7.01 o 
 -12   2  11       20.88       19.47      4.98 o 
 -11   2  11       22.77       22.23      4.64 o 
 -10   2  11       81.08       85.77      7.33 o 
  -9   2  11        0.20        1.62      3.43 o 
  -8   2  11        1.64       -2.87      2.87 o 
  -7   2  11        0.18       -0.73      2.70 o 
  -6   2  11       39.42       30.90      3.67 o 
  -5   2  11       16.34       15.16      3.31 o 
  -4   2  11      348.93      342.88     12.91 o 
  -3   2  11      195.56      168.80      5.89 o 
  -2   2  11      325.04      304.68      7.12 o 
  -1   2  11      226.23      197.54      6.39 o 
   0   2  11       45.18       56.87      4.35 o 
   1   2  11       98.42       98.61      5.24 o 
   2   2  11     1134.63     1026.59     12.64 o 
   3   2  11       50.84       48.29      4.30 o 
   4   2  11        8.64       15.24      3.43 o 
   5   2  11        0.00        2.05      4.64 o 
   6   2  11       42.16       38.43      6.43 o 
   7   2  11       10.62        6.20      5.86 o 
   8   2  11      252.32      256.31     15.02 o 
   9   2  11       47.08       68.42     11.53 o 
  10   2  11        2.04       -3.73      8.97 o 
  11   2  11        1.33       10.37     10.29 o 
 -17   3  11       10.52        5.27      8.53 o 
 -16   3  11      145.85      151.66     11.23 o 
 -15   3  11       52.71       47.27      8.34 o 
 -14   3  11       22.22       17.45      8.09 o 
 -13   3  11       25.31       32.33      6.07 o 
 -12   3  11      110.69      118.22      7.56 o 
 -11   3  11        3.31        1.09      3.96 o 
 -10   3  11      123.77      124.66      7.08 o 
  -9   3  11      103.68       99.93      7.06 o 
  -8   3  11      323.15      271.54      8.52 o 
  -7   3  11        0.65        2.11      2.73 o 
  -6   3  11      173.99      169.67      6.18 o 
  -5   3  11      156.76      156.48      6.02 o 
  -4   3  11       72.92       69.95      4.64 o 
  -3   3  11      350.11      340.41      7.66 o 
  -2   3  11       28.44       30.23      4.01 o 
  -1   3  11        0.39       -1.53      2.87 o 
   0   3  11     1006.66      909.18     11.92 o 
   1   3  11      606.70      546.62     12.15 o 
   2   3  11      103.22       94.63      5.32 o 
   3   3  11       14.62       19.57      3.68 o 
   4   3  11      180.89      177.34      7.96 o 
   5   3  11       10.47       16.41      4.52 o 
   6   3  11       14.58       12.80      4.41 o 
   7   3  11        6.21        9.56      4.54 o 
   8   3  11       22.90       22.58      6.35 o 
   9   3  11      176.17      164.46     13.93 o 
  10   3  11      133.15      143.82     14.60 o 
  11   3  11      200.79      230.59     16.98 o 
 -17   4  11        0.07        2.58      7.28 o 
 -16   4  11       14.56        6.05      6.98 o 
 -15   4  11       21.52       20.96      6.84 o 
 -14   4  11        8.04        4.93      5.97 o 
 -13   4  11       27.50       20.95      6.44 o 
 -12   4  11       20.67       18.97      5.02 o 
 -11   4  11        8.58        8.58      4.46 o 
 -10   4  11       18.34       23.96      4.75 o 
  -9   4  11        0.67        1.65      3.74 o 
  -8   4  11      288.87      260.38      8.66 o 
  -7   4  11        6.01        4.01      3.60 o 
  -6   4  11       13.17        9.12      3.66 o 
  -5   4  11     1185.66     1104.60     33.08 o 
  -4   4  11       70.75       69.18      4.70 o 
  -3   4  11      251.82      223.00      6.78 o 
  -2   4  11      619.10      565.41     11.05 o 
  -1   4  11        4.83        8.81      3.06 o 
   0   4  11        7.13        4.90      2.99 o 
   1   4  11      345.52      329.47     12.47 o 
   2   4  11       29.63       27.72      3.80 o 
   3   4  11       35.01       40.71      4.94 o 
   4   4  11      181.28      168.28      7.86 o 
   5   4  11      239.37      210.10      8.64 o 
   6   4  11       25.92       22.83      5.06 o 
   7   4  11        0.68        1.18      4.51 o 
   8   4  11       31.75       34.62      6.01 o 
   9   4  11       73.48       77.16      9.19 o 
  10   4  11        0.30        2.34      6.82 o 
 -16   5  11       16.93        8.44      7.46 o 
 -15   5  11       23.51       15.20      9.47 o 
 -14   5  11       36.66       43.18      7.91 o 
 -13   5  11       22.95       17.70      6.46 o 
 -12   5  11       77.65       73.81      7.96 o 
 -11   5  11       11.78        2.47      4.45 o 
 -10   5  11        4.78        4.33      4.31 o 
  -9   5  11      170.70      169.29     10.26 o 
  -8   5  11       46.05       41.79      5.97 o 
  -7   5  11      155.86      144.45      7.22 o 
  -6   5  11      203.65      177.60      7.51 o 
  -5   5  11      317.77      270.99      8.58 o 
  -4   5  11      192.07      177.77      6.39 o 
  -3   5  11      167.63      175.01      6.39 o 
  -2   5  11      476.93      495.41      9.43 o 
  -1   5  11      143.89      120.86      5.93 o 
   0   5  11      193.80      203.92      6.94 o 
   1   5  11       20.32       12.74      3.47 o 
   2   5  11        0.03        2.74      3.48 o 
   3   5  11       36.27       39.38      5.02 o 
   4   5  11       13.80        7.37      4.09 o 
   5   5  11        0.33       -2.48      3.95 o 
   6   5  11       12.86        9.55      4.74 o 
   7   5  11        0.04       -3.73      4.48 o 
   8   5  11       78.30       95.77      8.25 o 
   9   5  11       75.51       77.15      9.63 o 
  10   5  11       46.53       52.14      9.37 o 
 -16   6  11       66.29       62.06      9.45 o 
 -15   6  11       50.99       59.73      9.09 o 
 -14   6  11       62.12       71.02     11.73 o 
 -13   6  11       44.99       35.82      7.50 o 
 -12   6  11      126.19      134.82      9.99 o 
 -11   6  11        6.04        4.21      5.60 o 
 -10   6  11       39.04       47.14      5.78 o 
  -9   6  11      144.83      141.76      7.69 o 
  -8   6  11      100.33       98.23      6.87 o 
  -7   6  11      299.95      271.91     10.64 o 
  -6   6  11       20.67       16.05      4.25 o 
  -5   6  11        5.22        4.63      3.68 o 
  -4   6  11       19.54       14.19      4.06 o 
  -3   6  11      226.41      212.18      8.01 o 
  -2   6  11      235.24      240.31      7.31 o 
  -1   6  11       53.58       51.67      4.63 o 
   0   6  11       48.50       51.05      4.67 o 
   1   6  11       95.33       91.58      5.62 o 
   2   6  11       25.81       27.85      4.87 o 
   3   6  11      196.51      171.01      8.06 o 
   4   6  11        1.50       -1.81      3.89 o 
   5   6  11       21.63       16.93      4.87 o 
   6   6  11      106.69       96.87      7.57 o 
   7   6  11       38.31       42.51      6.43 o 
   8   6  11      129.38      154.76     10.00 o 
   9   6  11      105.11      100.03     10.30 o 
 -15   7  11       47.95       58.58      9.28 o 
 -14   7  11       53.73       57.63     16.19 o 
 -13   7  11       48.63       41.05      8.05 o 
 -12   7  11       17.26       17.89      6.97 o 
 -11   7  11       13.04       14.53      6.13 o 
 -10   7  11        2.03       -3.83      4.84 o 
  -9   7  11        2.88        5.21      4.45 o 
  -8   7  11      235.79      213.41      8.87 o 
  -7   7  11        0.30       -3.31      3.63 o 
  -6   7  11       76.94       80.01      6.42 o 
  -5   7  11        0.22       -2.34      3.55 o 
  -4   7  11       48.93       48.51      5.30 o 
  -3   7  11        1.23       -3.43      3.43 o 
  -2   7  11      128.35      119.21      6.78 o 
  -1   7  11        5.26        4.35      3.35 o 
   0   7  11       83.63       95.41      7.58 o 
   1   7  11       12.49       12.95      4.40 o 
   2   7  11       21.02       16.31      4.65 o 
   3   7  11       13.64       15.58      4.63 o 
   4   7  11       23.69       18.03      4.92 o 
   5   7  11       32.89       28.25      5.61 o 
   6   7  11       82.23       84.30      7.54 o 
   7   7  11        2.72        8.34      5.66 o 
   8   7  11      143.80      149.19     16.32 o 
   9   7  11       93.59      112.80     11.26 o 
 -14   8  11       65.18       80.14     12.85 o 
 -13   8  11       27.21       31.67      8.11 o 
 -12   8  11       23.20       11.51      6.93 o 
 -11   8  11       81.48       76.17      8.88 o 
 -10   8  11       78.71       88.77      9.13 o 
  -9   8  11        1.65       -1.86      4.46 o 
  -8   8  11       47.31       48.16      6.15 o 
  -7   8  11        1.87       -4.03      4.03 o 
  -6   8  11        2.97        4.57      4.05 o 
  -5   8  11        4.71        7.89      4.15 o 
  -4   8  11       30.58       25.79      4.79 o 
  -3   8  11        4.47       14.08      4.23 o 
  -2   8  11       61.04       66.31      6.02 o 
  -1   8  11        4.27       -0.61      3.90 o 
   0   8  11        0.26        2.13      4.77 o 
   1   8  11        7.78        5.02      4.22 o 
   2   8  11        8.82       13.84      4.92 o 
   3   8  11        0.57        4.12      5.86 o 
   4   8  11       40.10       52.03      6.47 o 
   5   8  11        0.27       -2.52      4.71 o 
   6   8  11       35.15       42.51      7.87 o 
   7   8  11        0.24        1.87      6.13 o 
   8   8  11        2.16       -4.48      6.95 o 
 -13   9  11        0.00       -5.34      8.63 o 
 -12   9  11       42.11       39.18      8.74 o 
 -11   9  11       11.27        4.15      6.69 o 
 -10   9  11        0.26       -2.67      5.68 o 
  -9   9  11      295.40      285.96     12.75 o 
  -8   9  11      134.37      147.12      8.77 o 
  -7   9  11        4.71        5.80      4.60 o 
  -6   9  11       73.92       85.64      7.18 o 
  -5   9  11       16.63       14.97      4.84 o 
  -4   9  11       74.06       75.83      6.73 o 
  -3   9  11       15.19       13.13      4.55 o 
  -2   9  11       14.46       18.34      5.55 o 
  -1   9  11       20.00       23.19      7.11 o 
   0   9  11       16.72       16.21      5.78 o 
   1   9  11       88.07      103.02      8.96 o 
   2   9  11      266.22      262.12     12.21 o 
   3   9  11        3.76       -4.81      4.81 o 
   4   9  11        0.02       -4.64      4.72 o 
   5   9  11        4.50        8.33      6.23 o 
   6   9  11        0.01       -6.11      6.11 o 
   7   9  11        3.70        4.53      7.06 o 
 -11  10  11        5.35       -0.82      6.71 o 
 -10  10  11        0.00       -4.34      6.58 o 
  -9  10  11       20.60       28.79      7.67 o 
  -8  10  11        1.22        6.90      5.99 o 
  -7  10  11        1.46       -2.32      4.81 o 
  -6  10  11       20.80       19.08      5.62 o 
  -5  10  11       29.79       25.82      5.59 o 
  -4  10  11       51.05       57.22      6.69 o 
  -3  10  11       60.94       60.07      6.62 o 
  -2  10  11        2.22       -0.59      5.41 o 
  -1  10  11        0.42       -2.02      5.31 o 
   0  10  11        7.58        6.06      5.82 o 
   1  10  11       28.84       31.14      7.10 o 
   2  10  11       40.65       41.60      7.77 o 
   3  10  11       20.50       18.16      9.33 o 
   4  10  11        6.52       -0.47      7.39 o 
   5  10  11        1.75       -3.54      6.84 o 
 -10  11  11       97.93       94.46     13.41 o 
  -9  11  11        6.95       -1.86      6.54 o 
  -8  11  11       20.78       25.23      7.57 o 
  -7  11  11       30.67       33.94      7.92 o 
  -6  11  11        0.10       -3.25      5.30 o 
  -5  11  11        0.23       -2.60      5.42 o 
  -4  11  11        0.65        1.66      5.33 o 
  -3  11  11       13.41       12.00      6.37 o 
  -2  11  11       28.42       29.14      7.35 o 
  -1  11  11       18.81       13.67      6.86 o 
   0  11  11       33.61       46.15     12.62 o 
   1  11  11       22.23        6.38      8.70 o 
   2  11  11       85.54       88.61     17.68 o 
   3  11  11      124.41      139.76     17.26 o 
  -7  12  11       11.30       14.39      7.47 o 
  -6  12  11       13.74       12.73      7.73 o 
  -5  12  11        5.04        2.95      6.12 o 
  -4  12  11        3.14       -5.57      7.91 o 
  -3  12  11       38.62       32.70      8.33 o 
  -2  12  11      117.90      135.50     11.40 o 
  -1  12  11        2.07        2.98      8.44 o 
   0  12  11        4.76       -3.51      8.36 o 
   1  12  11       42.21       47.97     17.11 o 
 -15   0  12      705.88      829.62     33.45 o 
 -14   0  12       12.21        8.59     10.26 o 
 -13   0  12      577.63      590.51     27.07 o 
 -12   0  12       12.61       25.62     10.95 o 
 -11   0  12        8.64        7.71      6.14 o 
 -10   0  12       21.48       18.71      6.21 o 
  -9   0  12      835.95      814.02     29.23 o 
  -8   0  12      253.13      215.77     11.11 o 
  -7   0  12      206.41      198.49     10.87 o 
  -6   0  12      448.28      429.68     16.99 o 
  -5   0  12      462.62      409.90     13.96 o 
  -4   0  12     1125.40     1042.20     20.87 o 
  -3   0  12      185.20      177.27     13.19 o 
  -2   0  12     3513.48     3172.50     55.04 o 
  -1   0  12      340.65      347.57     13.51 o 
   0   0  12        3.03        5.18      5.05 o 
   1   0  12      146.64      125.36     10.04 o 
   2   0  12      824.36      804.22     19.57 o 
   3   0  12      304.87      268.98     12.78 o 
   4   0  12        3.88        2.95      8.40 o 
   5   0  12        0.15       -2.09      5.17 o 
   6   0  12        7.80       -1.22      9.50 o 
   7   0  12      143.50      150.99     19.08 o 
   8   0  12      200.30      209.15     21.44 o 
   9   0  12      257.32      236.45     23.19 o 
  10   0  12      172.54      188.32     24.18 o 
 -16   1  12        7.48       31.70     13.91 o 
 -15   1  12      366.99      402.88     25.47 o 
 -14   1  12       18.76       28.96      6.86 o 
 -13   1  12      104.96      106.24      7.52 o 
 -12   1  12      101.93       92.82      6.97 o 
 -11   1  12       53.07       59.78      5.82 o 
 -10   1  12       92.25       96.43      5.71 o 
  -9   1  12       39.06       34.20      4.67 o 
  -8   1  12      145.01      124.12      8.76 o 
  -7   1  12      543.76      514.11     10.89 o 
  -6   1  12       63.64       61.40      5.32 o 
  -5   1  12       28.88       25.57      4.29 o 
  -4   1  12      769.85      695.53     16.03 o 
  -3   1  12       78.31       66.51      5.41 o 
  -2   1  12      885.70      776.25     18.74 o 
  -1   1  12      871.18      821.01     14.50 o 
   0   1  12      132.45      121.06      6.88 o 
   1   1  12      207.59      182.80      7.67 o 
   2   1  12       54.40       50.18      5.46 o 
   3   1  12      177.73      209.90      8.25 o 
   4   1  12       13.26        8.02      4.01 o 
   5   1  12       14.98       12.85      5.41 o 
   6   1  12       99.87      104.50     11.77 o 
   7   1  12        2.55        0.39      7.61 o 
   8   1  12       14.16       17.59     13.19 o 
   9   1  12      195.01      189.92     15.10 o 
  10   1  12       29.14       36.27     11.65 o 
 -17   2  12      227.78      227.78     23.72 o 
 -16   2  12      139.67      172.35     14.97 o 
 -15   2  12       11.80        9.68      8.41 o 
 -14   2  12       32.95       47.21      6.56 o 
 -13   2  12       99.52      113.03      7.79 o 
 -12   2  12        0.43        1.00      4.29 o 
 -11   2  12        9.88       13.34      4.50 o 
 -10   2  12       37.22       34.33      5.11 o 
  -9   2  12       12.48       10.26      4.06 o 
  -8   2  12      174.90      170.02      6.51 o 
  -7   2  12       67.12       64.58      4.73 o 
  -6   2  12      317.99      309.50      8.67 o 
  -5   2  12      417.78      395.71      8.25 o 
  -4   2  12       23.83       26.14      3.60 o 
  -3   2  12        6.52        9.52      3.81 o 
  -2   2  12      374.23      338.72      9.26 o 
  -1   2  12        1.10        0.70      3.43 o 
   0   2  12       15.30        7.10      3.69 o 
   1   2  12      224.11      211.40      8.11 o 
   2   2  12       34.27       33.95      4.82 o 
   3   2  12       65.41       58.38      5.66 o 
   4   2  12        7.56        3.17      4.71 o 
   5   2  12       39.62       36.27      6.61 o 
   6   2  12        1.39       -0.32      5.12 o 
   7   2  12        0.16       -4.30      7.45 o 
   8   2  12        5.48        0.94      8.41 o 
   9   2  12       40.22       47.74     11.61 o 
  10   2  12       54.38       51.99     11.87 o 
 -17   3  12      198.62      204.80     16.37 o 
 -16   3  12        3.96       -5.73      8.30 o 
 -15   3  12       17.89       18.00      8.73 o 
 -14   3  12       22.38       31.57      7.33 o 
 -13   3  12       40.81       43.59      6.13 o 
 -12   3  12        3.31        5.22      4.56 o 
 -11   3  12       52.14       52.50      5.88 o 
 -10   3  12      106.75       97.09      6.82 o 
  -9   3  12      144.02      124.45      7.23 o 
  -8   3  12      140.79      116.19      6.72 o 
  -7   3  12      243.17      219.57      6.96 o 
  -6   3  12     1043.78      886.80     20.03 o 
  -5   3  12        9.83        6.20      3.05 o 
  -4   3  12      861.88      810.94     14.77 o 
  -3   3  12      100.51      116.25      5.62 o 
  -2   3  12        9.73        4.38      3.04 o 
  -1   3  12      100.27      104.22      6.46 o 
   0   3  12      292.41      264.33      8.58 o 
   1   3  12      252.61      210.08      7.99 o 
   2   3  12      121.84      119.73      6.86 o 
   3   3  12       88.64       83.67      6.22 o 
   4   3  12       28.27       21.19      5.58 o 
   5   3  12       20.28       14.88      5.66 o 
   6   3  12       19.38       17.28      6.24 o 
   7   3  12       17.44       13.48      6.26 o 
   8   3  12       79.43       91.33     12.48 o 
   9   3  12      136.70      174.51     16.06 o 
  10   3  12       11.25        7.96     10.19 o 
 -16   4  12        0.60       -0.64      7.03 o 
 -15   4  12       75.96       61.74     16.95 o 
 -14   4  12        3.65        0.38      6.24 o 
 -13   4  12       56.88       62.47      8.01 o 
 -12   4  12        0.51       -3.88      4.45 o 
 -11   4  12      112.34       99.06      7.85 o 
 -10   4  12        5.23       -1.85      4.02 o 
  -9   4  12      158.50      150.82      7.59 o 
  -8   4  12       29.39       12.99      4.28 o 
  -7   4  12       82.99       76.05      5.93 o 
  -6   4  12      459.56      448.98     10.66 o 
  -5   4  12        2.11        3.55      2.98 o 
  -4   4  12      713.87      668.33     13.16 o 
  -3   4  12       72.70       92.61      5.37 o 
  -2   4  12       69.88       70.92      4.93 o 
  -1   4  12        2.05       -1.79      2.80 o 
   0   4  12        8.88        7.26      3.30 o 
   1   4  12       18.96       15.13      3.61 o 
   2   4  12       79.51       68.87      5.14 o 
   3   4  12        3.47        3.93      4.27 o 
   4   4  12        5.37       11.05      4.74 o 
   5   4  12       38.69       45.41      7.38 o 
   6   4  12        5.20        5.75      6.13 o 
   7   4  12      107.51      126.84     12.15 o 
   8   4  12        0.06        2.81      8.30 o 
   9   4  12        5.26        9.86      9.40 o 
 -16   5  12        0.49       11.90      7.88 o 
 -15   5  12        0.16       -1.08      8.21 o 
 -14   5  12        1.28        8.75      6.63 o 
 -13   5  12       19.06       17.31      6.48 o 
 -12   5  12       47.00       42.91      7.34 o 
 -11   5  12      134.56      158.94     15.08 o 
 -10   5  12       18.95       12.32      4.63 o 
  -9   5  12      157.21      137.68      7.75 o 
  -8   5  12        5.50        4.00      4.13 o 
  -7   5  12        0.16        3.90      3.64 o 
  -6   5  12      176.33      158.87      7.47 o 
  -5   5  12        2.65        1.96      3.63 o 
  -4   5  12        3.50       -1.63      3.52 o 
  -3   5  12      159.13      156.74      6.48 o 
  -2   5  12      106.48      120.64      6.07 o 
  -1   5  12      213.35      219.46      7.30 o 
   0   5  12       78.61       88.57      5.68 o 
   1   5  12      219.43      233.55      7.65 o 
   2   5  12       86.78       87.29      6.64 o 
   3   5  12       22.68       26.32      5.13 o 
   4   5  12       48.64       44.71      5.82 o 
   5   5  12       18.66       23.51      5.28 o 
   6   5  12       18.14       22.29      6.73 o 
   7   5  12       37.72       41.54      6.75 o 
   8   5  12        0.31       -6.09      6.99 o 
   9   5  12       15.49       13.84     10.86 o 
 -15   6  12       23.60       25.84      8.38 o 
 -14   6  12      118.31      121.30     10.67 o 
 -13   6  12      122.54      125.09     13.80 o 
 -12   6  12        0.41       -2.39      5.71 o 
 -11   6  12       50.03       41.89      6.11 o 
 -10   6  12        1.14       -0.64      4.40 o 
  -9   6  12        4.04        0.22      4.13 o 
  -8   6  12        0.00       -0.36      4.11 o 
  -7   6  12       60.87       57.44      6.04 o 
  -6   6  12       15.44       16.14      4.35 o 
  -5   6  12        3.32       -2.54      3.55 o 
  -4   6  12       49.67       44.98      5.21 o 
  -3   6  12       72.93       82.83      6.25 o 
  -2   6  12        2.09       -1.44      3.17 o 
  -1   6  12        0.41       -0.62      3.22 o 
   0   6  12       68.30       78.57      6.35 o 
   1   6  12       93.62      108.16      7.22 o 
   2   6  12        7.54        7.42      4.26 o 
   3   6  12       59.74       56.88      6.09 o 
   4   6  12       16.12       12.42      4.97 o 
   5   6  12        3.97        1.23      4.58 o 
   6   6  12       42.74       45.73      6.62 o 
   7   6  12        0.00       -5.28      5.28 o 
   8   6  12       10.15        7.77      6.11 o 
 -14   7  12        2.21        5.74      7.77 o 
 -13   7  12        0.86        5.64      7.03 o 
 -12   7  12        0.04        1.51      6.06 o 
 -11   7  12       92.99       98.20      9.32 o 
 -10   7  12        0.93        0.86      4.89 o 
  -9   7  12       30.84       31.85      5.72 o 
  -8   7  12       19.22       14.80      4.92 o 
  -7   7  12        1.50       -2.45      4.22 o 
  -6   7  12       78.50       81.88      6.79 o 
  -5   7  12       18.28       18.74      4.74 o 
  -4   7  12        6.85        8.14      4.14 o 
  -3   7  12        6.66        5.60      4.09 o 
  -2   7  12      167.87      194.91     14.95 o 
  -1   7  12      195.36      185.38      8.27 o 
   0   7  12      336.63      330.45     12.39 o 
   1   7  12       32.41       39.86      5.69 o 
   2   7  12        2.21        2.87      4.31 o 
   3   7  12       77.28       77.38      6.91 o 
   4   7  12       56.02       52.47      6.51 o 
   5   7  12       17.41       15.44      5.60 o 
   6   7  12      145.85      147.45      9.52 o 
   7   7  12       57.54       54.43      7.49 o 
   8   7  12        0.62        2.64      7.03 o 
 -13   8  12       17.91       14.63      7.75 o 
 -12   8  12       32.59       36.66      8.40 o 
 -11   8  12       76.14       86.95      9.59 o 
 -10   8  12       69.61       68.94      8.88 o 
  -9   8  12      200.01      187.19      9.84 o 
  -8   8  12       81.71       90.88      7.53 o 
  -7   8  12       18.10       15.84      5.10 o 
  -6   8  12        7.21        6.49      4.41 o 
  -5   8  12        2.10        2.16      4.14 o 
  -4   8  12        9.20        4.61      4.17 o 
  -3   8  12      119.71      128.73      7.81 o 
  -2   8  12       76.51       84.55      6.81 o 
  -1   8  12       26.41       25.77      9.96 o 
   0   8  12       18.79       17.19      6.03 o 
   1   8  12        7.17       14.14      5.83 o 
   2   8  12        0.05       -4.64      4.64 o 
   3   8  12       28.35       31.84      5.99 o 
   4   8  12        1.29        3.21      5.44 o 
   5   8  12       97.09      103.93      8.67 o 
   6   8  12        5.13        3.96      7.81 o 
   7   8  12       72.09       85.62     10.08 o 
 -12   9  12       23.08       14.83      7.88 o 
 -11   9  12       23.62       20.87      7.40 o 
 -10   9  12        0.58       -6.44      6.47 o 
  -9   9  12       31.40       38.44      8.07 o 
  -8   9  12       14.55       16.21      5.44 o 
  -7   9  12       30.32       38.65      6.09 o 
  -6   9  12        7.33        5.35      5.03 o 
  -5   9  12        3.07        4.27      4.62 o 
  -4   9  12        0.07       -1.85      4.33 o 
  -3   9  12       26.52       19.74      5.22 o 
  -2   9  12       12.49       18.01      5.03 o 
  -1   9  12       80.21       90.97      8.75 o 
   0   9  12      244.09      253.73     15.11 o 
   1   9  12        0.01       -0.30      6.72 o 
   2   9  12       23.12       29.68      7.48 o 
   3   9  12        2.83        8.95      6.66 o 
   4   9  12        0.90        7.32      5.68 o 
   5   9  12        3.11       -1.74      6.61 o 
   6   9  12        0.00      -11.18     11.18 o 
 -11  10  12       64.74       65.74      9.60 o 
 -10  10  12        0.26       -6.38      6.38 o 
  -9  10  12        0.06        4.14      6.67 o 
  -8  10  12        0.01       -2.54      5.95 o 
  -7  10  12       11.49       11.29      5.68 o 
  -6  10  12        0.83       -0.23      5.05 o 
  -5  10  12      169.41      206.09      9.83 o 
  -4  10  12       17.18       23.57      5.83 o 
  -3  10  12       34.81       41.20      6.35 o 
  -2  10  12       22.23       11.97      6.24 o 
  -1  10  12        3.10        6.81      6.11 o 
   0  10  12        0.36        0.06      7.20 o 
   1  10  12       17.76       11.76      6.97 o 
   2  10  12        8.09       15.80      7.03 o 
   3  10  12        6.89       -2.27      8.53 o 
   4  10  12        1.76        2.25      9.00 o 
  -8  11  12       11.93        5.69      6.92 o 
  -7  11  12      133.11      148.50     15.40 o 
  -6  11  12       52.08       64.70      8.02 o 
  -5  11  12       65.29       75.00      7.95 o 
  -4  11  12       82.28       96.47      8.51 o 
  -3  11  12       22.80       28.75      7.54 o 
  -2  11  12       14.07       12.76      6.98 o 
  -1  11  12        0.00        5.09      6.61 o 
   0  11  12       55.38       59.66      8.86 o 
   1  11  12       31.42       29.75     10.89 o 
   2  11  12      142.53      174.12     44.40 o 
 -16   1  13       21.12       17.49     13.46 o 
 -15   1  13       47.86       66.62     11.37 o 
 -14   1  13      153.17      163.41     13.56 o 
 -13   1  13        4.70        5.77      7.66 o 
 -12   1  13      220.50      213.98     10.49 o 
 -11   1  13        9.12        5.71      5.20 o 
 -10   1  13       83.61       78.73      7.51 o 
  -9   1  13        4.06        2.74      3.78 o 
  -8   1  13        8.94        5.66      3.83 o 
  -7   1  13      309.74      266.45      8.73 o 
  -6   1  13       29.68       34.07      4.84 o 
  -5   1  13      268.33      249.10      8.45 o 
  -4   1  13       56.75       66.15      5.56 o 
  -3   1  13       72.81       63.90      5.54 o 
  -2   1  13       88.30       88.20      6.32 o 
  -1   1  13      176.82      152.67      7.54 o 
   0   1  13       17.82       11.97      4.34 o 
   1   1  13       59.63       60.81      5.89 o 
   2   1  13        0.49       -1.43      3.78 o 
   3   1  13        2.54        1.89      4.23 o 
   4   1  13       13.73        8.89      5.35 o 
   5   1  13        7.87        9.15      5.92 o 
   6   1  13        6.75        8.22      8.65 o 
   7   1  13        3.06       -3.06      8.86 o 
   8   1  13        6.32        9.80     10.30 o 
   9   1  13        0.29       -9.49      9.58 o 
 -16   2  13      185.50      193.95     21.97 o 
 -15   2  13        3.32        7.98     11.86 o 
 -14   2  13       77.57       79.87      9.02 o 
 -13   2  13        1.23       -1.08      5.57 o 
 -12   2  13       16.25       14.95      5.89 o 
 -11   2  13        0.84       -2.10      4.97 o 
 -10   2  13       56.26       56.74      7.22 o 
  -9   2  13        0.03       -0.06      4.46 o 
  -8   2  13       52.30       52.62      5.50 o 
  -7   2  13       44.22       43.73      5.05 o 
  -6   2  13        2.00        1.74      3.46 o 
  -5   2  13      424.00      392.27     10.13 o 
  -4   2  13      138.11      127.29      7.08 o 
  -3   2  13      192.66      176.67     10.36 o 
  -2   2  13      169.30      160.17      7.60 o 
  -1   2  13      159.36      179.65      7.88 o 
   0   2  13        1.15        1.37      3.81 o 
   1   2  13      189.89      194.61     13.68 o 
   2   2  13      129.90      129.27      7.40 o 
   3   2  13      217.93      226.45      8.89 o 
   4   2  13      142.89      138.59      9.61 o 
   5   2  13        0.03       -2.00      5.11 o 
   6   2  13       71.14       85.26      8.88 o 
   7   2  13        0.81        2.87      8.38 o 
   8   2  13      307.21      321.28     18.12 o 
   9   2  13      189.17      199.41     16.64 o 
 -16   3  13      155.27      176.92     21.97 o 
 -15   3  13        4.32        7.39      8.57 o 
 -14   3  13        6.46       -0.67      8.01 o 
 -13   3  13      117.73      120.62      8.23 o 
 -12   3  13        0.56       -4.43      4.43 o 
 -11   3  13       46.52       37.12      5.61 o 
 -10   3  13       49.58       54.62      6.09 o 
  -9   3  13       12.48        9.29      4.33 o 
  -8   3  13       58.83       76.99     13.50 o 
  -7   3  13      246.73      259.27     10.39 o 
  -6   3  13        5.06        6.45      3.78 o 
  -5   3  13       74.13       79.32      6.03 o 
  -4   3  13       25.34       19.41      4.31 o 
  -3   3  13        0.01       -0.14      3.61 o 
  -2   3  13        0.04       -2.75      3.46 o 
  -1   3  13       42.90       39.48      5.91 o 
   0   3  13       36.55       29.49      4.99 o 
   1   3  13      502.97      500.75     11.70 o 
   2   3  13        6.37        8.28      4.19 o 
   3   3  13        2.31        0.63      5.26 o 
   4   3  13        1.23        6.70      5.29 o 
   5   3  13       49.61       52.61      7.79 o 
   6   3  13       14.67       11.17      6.11 o 
   7   3  13       10.77        1.95      8.95 o 
   8   3  13       70.42       68.65     12.11 o 
   9   3  13        8.67       12.33     10.84 o 
 -16   4  13        3.03        6.25      7.41 o 
 -15   4  13        4.78        7.75      7.12 o 
 -14   4  13       74.88       72.52     11.41 o 
 -13   4  13       48.71       44.09      7.64 o 
 -12   4  13       43.85       39.65      6.24 o 
 -11   4  13        8.82        8.13      4.83 o 
 -10   4  13        7.08       10.94      4.96 o 
  -9   4  13       21.21       24.94      4.99 o 
  -8   4  13       19.92       15.80      5.20 o 
  -7   4  13       20.47       22.06      4.65 o 
  -6   4  13      192.99      205.82      8.21 o 
  -5   4  13      102.74      108.83      5.99 o 
  -4   4  13        0.02       -0.71      3.15 o 
  -3   4  13       82.67       91.42      5.56 o 
  -2   4  13        9.56       11.97      3.47 o 
  -1   4  13       14.94       17.62      4.92 o 
   0   4  13       45.90       40.72      5.15 o 
   1   4  13       59.09       52.51      5.60 o 
   2   4  13       13.27       14.58      5.76 o 
   3   4  13       35.86       31.04      6.28 o 
   4   4  13       22.87       20.90      6.08 o 
   5   4  13        8.89        6.36      5.98 o 
   6   4  13      129.56      147.14     10.92 o 
   7   4  13       16.17       13.45      7.42 o 
   8   4  13       13.06       13.36     10.39 o 
 -15   5  13       55.62       60.34      9.38 o 
 -14   5  13        2.04       -1.16      6.66 o 
 -13   5  13       37.45       31.29      7.57 o 
 -12   5  13       39.00       35.39      7.25 o 
 -11   5  13       31.72       40.12      7.55 o 
 -10   5  13        2.47        1.94      4.59 o 
  -9   5  13       47.15       50.29      5.96 o 
  -8   5  13       49.75       41.34      5.50 o 
  -7   5  13      762.93      690.09     25.35 o 
  -6   5  13      116.40      113.33      7.26 o 
  -5   5  13       84.13      105.83      7.05 o 
  -4   5  13        0.31        1.93      3.64 o 
  -3   5  13        2.04        4.30      3.45 o 
  -2   5  13       50.04       55.15      5.64 o 
  -1   5  13      227.79      217.26      8.63 o 
   0   5  13       99.91      100.68      6.22 o 
   1   5  13      103.86      116.44     10.42 o 
   2   5  13        0.26       -1.41      5.06 o 
   3   5  13      121.33      135.00      9.86 o 
   4   5  13       30.92       23.52      6.41 o 
   5   5  13        0.40        3.73      5.97 o 
   6   5  13       56.38       61.83      8.97 o 
   7   5  13       12.14       16.80      7.35 o 
   8   5  13      156.22      149.97     15.43 o 
 -14   6  13        9.76        4.65      7.20 o 
 -13   6  13        0.80       -4.06      6.49 o 
 -12   6  13      114.91      127.42     10.75 o 
 -11   6  13       32.69       30.89      6.23 o 
 -10   6  13        1.34       -0.40      4.87 o 
  -9   6  13       80.82       94.15      7.38 o 
  -8   6  13        8.05        5.68      6.32 o 
  -7   6  13      189.36      191.30      8.72 o 
  -6   6  13        7.52        0.95      4.18 o 
  -5   6  13       56.47       48.40      5.69 o 
  -4   6  13       62.76       71.09      6.38 o 
  -3   6  13        1.08       -2.42      3.82 o 
  -2   6  13       20.89       16.62      4.60 o 
  -1   6  13      186.58      185.03      8.32 o 
   0   6  13      197.96      194.81      7.71 o 
   1   6  13       11.26       14.30      4.91 o 
   2   6  13      212.11      190.81      9.02 o 
   3   6  13       12.13        9.73      4.94 o 
   4   6  13      197.17      193.50     11.08 o 
   5   6  13       87.12      101.66     10.02 o 
   6   6  13       62.78       62.55      8.92 o 
   7   6  13        1.96        4.37      7.82 o 
 -14   7  13       46.90       46.91     12.85 o 
 -13   7  13      114.42      118.92     11.04 o 
 -12   7  13        2.23        7.79      6.58 o 
 -11   7  13      104.12      125.47     10.67 o 
 -10   7  13        6.47        8.54      6.29 o 
  -9   7  13       58.04       58.36     10.49 o 
  -8   7  13      120.22      115.26      8.12 o 
  -7   7  13       77.62       84.39      7.73 o 
  -6   7  13       59.19       55.70      6.18 o 
  -5   7  13        7.35        6.69      4.57 o 
  -4   7  13      132.19      129.55      9.27 o 
  -3   7  13        0.72        0.66      5.85 o 
  -2   7  13       41.70       68.70     24.90 o 
  -1   7  13       19.60       24.36      6.11 o 
   0   7  13       47.53       53.09      6.18 o 
   1   7  13        2.35       -1.04      4.71 o 
   2   7  13      109.37      122.07      8.36 o 
   3   7  13      174.99      182.94      9.48 o 
   4   7  13        4.74        3.81      5.34 o 
   5   7  13       65.94       68.43      7.57 o 
   6   7  13       89.50      113.12     11.12 o 
 -13   8  13        0.15       -0.05      7.19 o 
 -12   8  13       15.39       15.53      7.89 o 
 -11   8  13      142.10      137.43     11.12 o 
 -10   8  13       15.98       11.23      6.71 o 
  -9   8  13      231.25      240.68     14.80 o 
  -8   8  13       32.82       39.70      6.28 o 
  -7   8  13       97.17       99.00      7.82 o 
  -6   8  13      190.49      201.70     11.16 o 
  -5   8  13        6.68       12.71      5.36 o 
  -4   8  13        6.33        6.73      4.66 o 
  -3   8  13       34.24       30.19      5.55 o 
  -2   8  13        1.76       -1.43      4.39 o 
  -1   8  13       11.60       15.49      6.18 o 
   0   8  13      179.44      192.16     11.14 o 
   1   8  13       39.83       39.68      7.46 o 
   2   8  13        3.75        2.64      5.35 o 
   3   8  13       35.65       53.36      7.07 o 
   4   8  13      273.03      295.10     16.80 o 
   5   8  13       30.70       23.10      6.66 o 
 -11   9  13        4.73        0.51      6.91 o 
 -10   9  13      155.12      167.28     12.04 o 
  -9   9  13      103.90      117.89     10.72 o 
  -8   9  13       81.16       93.66      8.38 o 
  -7   9  13       19.28       16.64      5.80 o 
  -6   9  13       10.04        3.09      5.04 o 
  -5   9  13       29.94       32.30      6.00 o 
  -4   9  13       36.83       43.83      6.48 o 
  -3   9  13        2.35        0.48      4.77 o 
  -2   9  13       16.07       25.09      6.51 o 
  -1   9  13       30.89       33.19      7.42 o 
   0   9  13        9.86       11.51      7.79 o 
   1   9  13       39.83       36.37      7.81 o 
   2   9  13      192.73      222.51     12.67 o 
   3   9  13        0.03       -5.93      6.33 o 
   4   9  13       40.91       46.56      7.53 o 
  -9  10  13        2.13       -0.56      7.16 o 
  -8  10  13        1.78        3.04      5.79 o 
  -7  10  13       59.96       63.01      8.76 o 
  -6  10  13       39.59       40.87      6.96 o 
  -5  10  13       37.27       55.70     12.66 o 
  -4  10  13      130.82      145.52      9.69 o 
  -3  10  13      175.96      196.76     20.82 o 
  -2  10  13       25.58       30.85      7.81 o 
  -1  10  13       50.24       63.61     14.52 o 
   0  10  13       50.28       52.69      8.54 o 
   1  10  13       47.10       55.04      8.96 o 
   2  10  13       33.98       27.99      8.39 o 
  -6  11  13        7.65        7.31      6.35 o 
  -5  11  13       18.01       17.95      6.64 o 
  -4  11  13       78.69       85.63     10.19 o 
  -3  11  13        4.59        3.32      7.36 o 
  -2  11  13       13.27        8.25      7.66 o 
  -1  11  13       16.78       17.23      8.89 o 
 -16   0  14        8.86       20.83     15.66 o 
 -15   0  14      288.78      314.68     23.95 o 
 -14   0  14        0.02       -5.85     11.18 o 
 -13   0  14       16.58       18.63     12.39 o 
 -12   0  14       56.41       44.63     14.45 o 
 -11   0  14       26.28       38.04      8.13 o 
 -10   0  14       51.02       47.36      8.30 o 
  -9   0  14       14.32       12.24      6.04 o 
  -8   0  14      101.79       94.02      9.52 o 
  -7   0  14      197.85      195.73     11.73 o 
  -6   0  14       26.95       38.31      7.62 o 
  -5   0  14      172.38      172.52     13.61 o 
  -4   0  14      477.22      426.59     15.43 o 
  -3   0  14       10.87        9.91      5.96 o 
  -2   0  14      317.37      283.66     20.49 o 
  -1   0  14        3.55        0.13      5.46 o 
   0   0  14      165.85      170.39     11.67 o 
   1   0  14       35.20       41.75      7.95 o 
   2   0  14       10.79        3.84      6.68 o 
   3   0  14      199.63      165.63     13.88 o 
   4   0  14       86.94       81.72     10.43 o 
   5   0  14       62.03       61.28     15.66 o 
   6   0  14       81.01       98.53     18.25 o 
   7   0  14       63.61       60.82     17.49 o 
   8   0  14       29.97       34.82     16.88 o 
 -16   1  14       36.71       36.87     16.19 o 
 -15   1  14       13.64       29.12     14.98 o 
 -14   1  14       42.77       48.67     10.57 o 
 -13   1  14       81.10      101.67     12.12 o 
 -12   1  14      157.74      156.83      9.98 o 
 -11   1  14      282.97      260.95     11.37 o 
 -10   1  14      261.81      236.97     10.63 o 
  -9   1  14       61.08       57.98      5.89 o 
  -8   1  14      583.99      563.45     12.49 o 
  -7   1  14      320.17      300.27      9.62 o 
  -6   1  14        0.40        1.78      3.85 o 
  -5   1  14      165.87      170.06      7.74 o 
  -4   1  14      324.44      292.44      9.42 o 
  -3   1  14       52.69       54.22      5.76 o 
  -2   1  14     1124.64     1066.76     16.55 o 
  -1   1  14        2.63       -2.80      3.78 o 
   0   1  14       10.28        7.23      4.25 o 
   1   1  14        0.65       -3.47      3.94 o 
   2   1  14       73.80       84.82      6.84 o 
   3   1  14      215.81      230.24      9.44 o 
   4   1  14        1.64       -5.70      5.70 o 
   5   1  14       12.22        5.56      8.17 o 
   6   1  14       39.66       41.64     10.21 o 
   7   1  14       33.02       42.37     11.57 o 
   8   1  14      185.39      194.75     17.23 o 
 -16   2  14       12.84        3.27     13.15 o 
 -15   2  14       44.74       65.38     16.35 o 
 -14   2  14       22.01       28.72     12.62 o 
 -13   2  14       14.80       15.38      6.71 o 
 -12   2  14        2.75       13.29      5.96 o 
 -11   2  14       91.80       89.77      8.48 o 
 -10   2  14       78.75       82.23      8.23 o 
  -9   2  14       16.76        9.15      5.14 o 
  -8   2  14      235.61      220.99     10.41 o 
  -7   2  14       34.36       33.56      4.98 o 
  -6   2  14       55.51       39.18      5.09 o 
  -5   2  14        0.94        2.79      4.32 o 
  -4   2  14       25.47       29.26      4.84 o 
  -3   2  14      231.30      244.69      9.26 o 
  -2   2  14       19.22       14.48      4.43 o 
  -1   2  14      156.82      156.11     10.21 o 
   0   2  14       14.21       16.07      4.71 o 
   1   2  14        0.07        2.54      4.21 o 
   2   2  14       10.91        2.52      4.47 o 
   3   2  14       12.18       10.13      5.69 o 
   4   2  14        1.05        4.75      5.68 o 
   5   2  14        0.21        1.07      6.04 o 
   6   2  14        0.64        2.16      9.37 o 
   7   2  14       32.78       37.54     11.04 o 
   8   2  14       14.82       13.74     10.67 o 
 -15   3  14       19.83       32.77     14.83 o 
 -14   3  14       15.64       17.96      7.60 o 
 -13   3  14       34.24       27.68      7.38 o 
 -12   3  14        0.11        5.20      5.71 o 
 -11   3  14       20.23       19.62      6.42 o 
 -10   3  14        5.34       -0.34      5.16 o 
  -9   3  14      194.16      183.01     10.05 o 
  -8   3  14        6.94       -2.48      4.56 o 
  -7   3  14       88.93       86.06      7.63 o 
  -6   3  14       74.82       71.95      6.06 o 
  -5   3  14       22.82       16.39      4.31 o 
  -4   3  14       40.97       37.47      5.80 o 
  -3   3  14       30.83       27.66      4.82 o 
  -2   3  14       28.02       25.76      4.74 o 
  -1   3  14       73.72       71.78      6.31 o 
   0   3  14        0.34       -3.96      3.96 o 
   1   3  14       70.74       89.87      7.08 o 
   2   3  14        5.21        0.14      5.24 o 
   3   3  14        1.01        0.75      5.25 o 
   4   3  14        7.23        3.99      6.05 o 
   5   3  14      181.86      196.62     11.54 o 
   6   3  14        6.89        1.93      6.58 o 
   7   3  14       58.78       53.95     11.47 o 
   8   3  14       64.90       61.66     17.33 o 
 -15   4  14        0.58       10.39      9.46 o 
 -14   4  14       55.10       54.43     11.30 o 
 -13   4  14       67.47       73.89      9.03 o 
 -12   4  14       57.85       55.31     10.80 o 
 -11   4  14      143.27      146.08     10.08 o 
 -10   4  14       40.65       44.30      7.15 o 
  -9   4  14       37.94       48.56      7.02 o 
  -8   4  14      221.24      218.81     10.49 o 
  -7   4  14       19.81       25.08      5.78 o 
  -6   4  14       75.48       68.82      7.40 o 
  -5   4  14       16.45       17.70      5.69 o 
  -4   4  14       68.50       54.76      5.90 o 
  -3   4  14       21.50       21.18      4.81 o 
  -2   4  14      238.72      229.62      8.92 o 
  -1   4  14       28.28       29.73      5.09 o 
   0   4  14        5.83        3.34      4.14 o 
   1   4  14        0.15        6.23      4.53 o 
   2   4  14        0.13        5.51      5.30 o 
   3   4  14       65.47       65.46      8.24 o 
   4   4  14       42.24       46.64      7.72 o 
   5   4  14        6.78        4.77      6.59 o 
   6   4  14        2.56       -1.67      6.71 o 
   7   4  14      101.26      120.66     14.64 o 
 -14   5  14      133.23      140.60     14.16 o 
 -13   5  14       21.05       20.60     13.00 o 
 -12   5  14        4.09        4.79      6.47 o 
 -11   5  14        7.45       -4.03      5.51 o 
 -10   5  14      286.28      290.74     21.61 o 
  -9   5  14       60.13       70.60      7.98 o 
  -8   5  14       33.70       26.17      6.49 o 
  -7   5  14       25.83       33.05      6.34 o 
  -6   5  14      472.26      474.60     14.33 o 
  -5   5  14        0.34       -4.64      4.64 o 
  -4   5  14      152.01      156.25      9.33 o 
  -3   5  14       32.92       30.40      5.04 o 
  -2   5  14       71.81       76.58      6.69 o 
  -1   5  14       16.84       22.96      5.09 o 
   0   5  14      278.66      282.13     14.51 o 
   1   5  14       26.11       16.13      5.82 o 
   2   5  14       62.86       61.28      8.01 o 
   3   5  14       67.83       62.39      8.15 o 
   4   5  14        0.97       -4.94      6.79 o 
   5   5  14      143.32      155.44     11.30 o 
   6   5  14        0.25        3.28      7.05 o 
   7   5  14       88.69      111.35     11.19 o 
 -14   6  14        4.15        6.23      9.07 o 
 -13   6  14       13.25       12.29      7.40 o 
 -12   6  14       35.05       35.27      9.11 o 
 -11   6  14      411.31      414.21     14.75 o 
 -10   6  14      155.50      145.93      8.90 o 
  -9   6  14       26.38       27.44      5.82 o 
  -8   6  14       43.32       66.84      6.85 o 
  -7   6  14       75.35       88.42      9.29 o 
  -6   6  14      132.06      118.96      7.85 o 
  -5   6  14       69.69       80.62      7.01 o 
  -4   6  14       51.79       62.59      6.52 o 
  -3   6  14       23.66       25.02      5.15 o 
  -2   6  14        0.47        0.19      4.95 o 
  -1   6  14       99.22      112.18      7.86 o 
   0   6  14      221.77      206.84     10.78 o 
   1   6  14      115.79      117.15      9.64 o 
   2   6  14        2.44        1.44      6.61 o 
   3   6  14       57.63       65.48      8.82 o 
   4   6  14       17.06        6.46      6.76 o 
   5   6  14        8.20       -1.39      6.87 o 
   6   6  14       73.04       78.48      9.93 o 
 -13   7  14       50.15       55.85      9.59 o 
 -12   7  14       21.31       17.56      7.65 o 
 -11   7  14       39.52       41.42      8.07 o 
 -10   7  14      185.46      199.78     10.08 o 
  -9   7  14       40.57       44.00      6.72 o 
  -8   7  14        0.51       -1.60      4.75 o 
  -7   7  14       43.91       52.27      6.44 o 
  -6   7  14       14.70       24.67      5.49 o 
  -5   7  14       43.02       54.61      6.28 o 
  -4   7  14       11.56        9.07      4.87 o 
  -3   7  14        1.10       -1.82      4.54 o 
  -2   7  14       89.66      112.69      8.01 o 
  -1   7  14        2.74        2.63      5.29 o 
   0   7  14       38.04       37.09      9.02 o 
   1   7  14       23.71       32.30      7.20 o 
   2   7  14       37.13       40.32      7.68 o 
   3   7  14        0.03       -6.08      6.08 o 
   4   7  14       10.33        8.54      7.04 o 
   5   7  14       13.34       15.04      8.15 o 
 -12   8  14       11.90        9.36      7.65 o 
 -11   8  14        3.25        2.15      9.80 o 
 -10   8  14        5.46        0.55      5.75 o 
  -9   8  14        0.71        1.69      5.73 o 
  -8   8  14       34.25       45.81      6.80 o 
  -7   8  14        9.18        5.63      5.20 o 
  -6   8  14        3.08       -0.75      4.67 o 
  -5   8  14       18.27       17.39      5.54 o 
  -4   8  14       10.31       10.28      5.44 o 
  -3   8  14       79.66       94.12      8.18 o 
  -2   8  14      156.66      174.01     10.89 o 
  -1   8  14        1.70        0.93      5.79 o 
   0   8  14       17.19       24.04      8.73 o 
   1   8  14       40.57       49.45      8.28 o 
   2   8  14        3.76        3.84      8.41 o 
   3   8  14       14.25       20.37      7.75 o 
   4   8  14        1.26       -5.60      6.85 o 
 -10   9  14       63.57       75.58     10.20 o 
  -9   9  14      185.54      190.54     10.82 o 
  -8   9  14      263.06      285.01     15.04 o 
  -7   9  14       64.43       68.42      7.89 o 
  -6   9  14       37.28       38.56      7.75 o 
  -5   9  14       96.35      100.40      8.51 o 
  -4   9  14        0.19       -0.08      5.54 o 
  -3   9  14        5.61       -0.59      5.91 o 
  -2   9  14      123.80      140.68     11.08 o 
  -1   9  14        1.60       -0.82      6.48 o 
   0   9  14      246.10      248.04     18.84 o 
   1   9  14        0.20       -1.42      6.98 o 
   2   9  14      155.32      174.92     12.40 o 
  -8  10  14       62.33       69.36      8.49 o 
  -7  10  14       40.55       47.66      7.59 o 
  -6  10  14       24.88       22.01      7.01 o 
  -5  10  14       14.71       12.64      6.22 o 
  -4  10  14        7.16        1.40      6.78 o 
  -3  10  14       79.18       97.89     10.43 o 
  -2  10  14      108.84      125.73     11.21 o 
  -1  10  14       15.19       18.34      8.01 o 
   0  10  14       26.65       22.33      9.92 o 
 -15   1  15       16.15       22.25     11.06 o 
 -14   1  15       62.45      100.21     18.93 o 
 -13   1  15        0.17       -4.66      8.55 o 
 -12   1  15       81.13       83.82      8.81 o 
 -11   1  15       34.99       33.69      6.86 o 
 -10   1  15       13.87       17.10      6.16 o 
  -9   1  15      177.26      169.18      8.40 o 
  -8   1  15        1.58        2.45      4.35 o 
  -7   1  15       34.47       23.90      5.01 o 
  -6   1  15        2.47        3.00      4.13 o 
  -5   1  15        4.63       -0.52      4.04 o 
  -4   1  15       40.83       44.16      5.58 o 
  -3   1  15       19.07       14.57      4.56 o 
  -2   1  15        8.53       10.98      4.52 o 
  -1   1  15        0.33       -1.68      4.15 o 
   0   1  15        0.95        1.54      4.55 o 
   1   1  15      109.64      122.85      9.25 o 
   2   1  15        0.97        5.91      4.97 o 
   3   1  15        8.72        7.09      6.49 o 
   4   1  15        2.75        0.00      7.17 o 
   5   1  15       29.69       32.94     11.14 o 
   6   1  15        6.01        6.28      9.97 o 
   7   1  15        0.14       -9.73      9.73 o 
 -15   2  15       21.64       19.20     10.43 o 
 -14   2  15      158.71      161.89     14.67 o 
 -13   2  15        1.04        6.87      6.48 o 
 -12   2  15        3.89        9.94      6.78 o 
 -11   2  15       12.95       17.51      6.53 o 
 -10   2  15        7.46        7.36      5.68 o 
  -9   2  15       32.11       30.89      6.47 o 
  -8   2  15      102.64      113.37      9.09 o 
  -7   2  15       63.30       64.24      6.45 o 
  -6   2  15       35.89       46.64      5.83 o 
  -5   2  15       54.85       62.34      6.30 o 
  -4   2  15       60.46       49.46      5.86 o 
  -3   2  15       35.84       26.05      5.14 o 
  -2   2  15        0.10       -4.24      4.24 o 
  -1   2  15      324.72      285.14     10.27 o 
   0   2  15       22.07       21.25      5.07 o 
   1   2  15        6.29        3.87      4.71 o 
   2   2  15        1.22        2.00      4.79 o 
   3   2  15        3.46        3.31      6.48 o 
   4   2  15       12.40       17.11      7.42 o 
   5   2  15       95.43       95.53     13.03 o 
   6   2  15        1.73        1.00      9.09 o 
   7   2  15       27.27       48.56     12.85 o 
 -15   3  15       18.55       12.54     13.91 o 
 -14   3  15       17.97       18.96      7.78 o 
 -13   3  15       36.73       26.76      7.75 o 
 -12   3  15        6.99       11.80      6.97 o 
 -11   3  15        7.99        5.21      6.01 o 
 -10   3  15        0.74        1.67      5.62 o 
  -9   3  15       53.86       47.89      7.35 o 
  -8   3  15        8.67        6.19      5.25 o 
  -7   3  15      163.79      166.59      9.61 o 
  -6   3  15       90.96       84.59      6.72 o 
  -5   3  15       36.26       34.03      5.33 o 
  -4   3  15        2.61       -0.47      4.13 o 
  -3   3  15       22.15       13.46      4.64 o 
  -2   3  15       24.63       27.52      5.09 o 
  -1   3  15       16.34       16.62      4.80 o 
   0   3  15       41.35       32.77      6.89 o 
   1   3  15       42.31       34.55      5.69 o 
   2   3  15        7.98        5.58      5.96 o 
   3   3  15        0.45        1.15      5.74 o 
   4   3  15        9.99       11.29      7.22 o 
   5   3  15       43.61       39.86      8.85 o 
   6   3  15        9.15        8.29     10.70 o 
 -14   4  15       43.06       30.82     10.15 o 
 -13   4  15       90.03       84.86      9.93 o 
 -12   4  15       52.63       41.21     10.09 o 
 -11   4  15       20.54       21.74      6.77 o 
 -10   4  15       21.67       28.73      6.96 o 
  -9   4  15        3.56       -1.69      5.25 o 
  -8   4  15       82.77       85.67     10.12 o 
  -7   4  15       36.17       43.61     12.64 o 
  -6   4  15      398.74      394.61     13.64 o 
  -5   4  15        4.71        0.97      5.11 o 
  -4   4  15       84.45       69.71      7.34 o 
  -3   4  15      113.56      117.52      7.70 o 
  -2   4  15       18.73       19.40      5.06 o 
  -1   4  15       25.78       32.43      6.43 o 
   0   4  15      427.54      425.82     12.66 o 
   1   4  15       26.52       33.91      6.75 o 
   2   4  15        2.99        1.29      6.00 o 
   3   4  15       18.37       23.44      6.93 o 
   4   4  15      120.64      139.14     13.72 o 
   5   4  15       78.61       87.43     10.08 o 
   6   4  15      213.71      233.52     17.47 o 
 -14   5  15       15.07       15.54     10.38 o 
 -13   5  15       51.52       51.87     10.77 o 
 -12   5  15       27.53       20.66      7.40 o 
 -11   5  15       16.06        8.50      6.53 o 
 -10   5  15       23.20       20.19      7.12 o 
  -9   5  15       99.17      109.16      9.61 o 
  -8   5  15        0.01       -3.44      5.30 o 
  -7   5  15      162.86      165.50     10.22 o 
  -6   5  15       24.56       21.69      6.18 o 
  -5   5  15        0.04       -0.71      5.18 o 
  -4   5  15        1.41       -3.43      4.73 o 
  -3   5  15        8.95        3.33      5.34 o 
  -2   5  15        1.38        2.76      4.53 o 
  -1   5  15      117.84      126.06      8.19 o 
   0   5  15       11.29        5.39      5.51 o 
   1   5  15        0.61       -4.00      5.32 o 
   2   5  15        8.56        5.28      6.29 o 
   3   5  15        0.60       -5.62      5.81 o 
   4   5  15       89.72       96.33     10.86 o 
   5   5  15      131.60      145.39     12.04 o 
 -13   6  15        0.43       -1.11      8.76 o 
 -12   6  15       10.97        1.24      8.50 o 
 -11   6  15        0.55       -4.10      6.44 o 
 -10   6  15        0.82        0.86      5.90 o 
  -9   6  15       16.86       13.38      6.58 o 
  -8   6  15       35.67       38.13      9.07 o 
  -7   6  15       62.49       69.80      8.37 o 
  -6   6  15       26.58       27.49      6.85 o 
  -5   6  15       94.52       98.83      9.55 o 
  -4   6  15        0.11       -2.91      5.05 o 
  -3   6  15       35.12       27.95      6.36 o 
  -2   6  15        3.00        8.77      6.10 o 
  -1   6  15       45.62       50.01      9.42 o 
   0   6  15        2.58       -1.96      6.00 o 
   1   6  15        3.11        0.08      6.07 o 
   2   6  15        6.82        6.30      6.53 o 
   3   6  15       51.65       63.87      9.14 o 
   4   6  15       87.05      110.27     11.00 o 
   5   6  15        0.00       -0.09      7.12 o 
 -12   7  15        8.31        7.58      9.75 o 
 -11   7  15       61.56       66.61      9.52 o 
 -10   7  15      227.32      244.45     12.70 o 
  -9   7  15      299.00      274.93     13.22 o 
  -8   7  15       11.73       12.02      6.72 o 
  -7   7  15      155.40      147.34     17.36 o 
  -6   7  15       14.81       11.08      6.23 o 
  -5   7  15        5.73        2.92      5.66 o 
  -4   7  15      119.86      132.83     11.29 o 
  -3   7  15       46.88       52.85      8.04 o 
  -2   7  15       19.70       15.71      6.60 o 
  -1   7  15        3.94       -1.80      7.41 o 
   0   7  15       11.92       10.06     12.16 o 
   1   7  15       17.43       16.34      7.56 o 
   2   7  15      106.25      121.64     10.82 o 
   3   7  15        2.00       -2.43      6.73 o 
   4   7  15       22.21       12.85     13.91 o 
 -10   8  15       42.51       48.45      8.99 o 
  -9   8  15       21.13       22.86      7.84 o 
  -8   8  15       46.77       43.41      8.49 o 
  -7   8  15      251.13      230.92     15.37 o 
  -6   8  15        8.40       10.54      6.75 o 
  -5   8  15      164.83      176.24     11.04 o 
  -4   8  15       23.12       23.27      6.80 o 
  -3   8  15       24.45       14.22      6.60 o 
  -2   8  15       22.82       18.54      8.76 o 
  -1   8  15       45.64       44.69     10.02 o 
   0   8  15       44.27       50.45     11.08 o 
   1   8  15        0.11       -8.60      8.60 o 
   2   8  15        0.00        8.04      8.99 o 
  -8   9  15        3.24        0.52      6.37 o 
  -7   9  15      186.80      208.17     11.11 o 
  -6   9  15       18.33       21.17      6.53 o 
  -5   9  15        8.02        1.74      5.92 o 
  -4   9  15        1.61        2.67      5.96 o 
  -3   9  15       21.32       29.52      9.50 o 
  -2   9  15       85.76       93.95     12.57 o 
  -1   9  15        2.87       -0.10      7.95 o 
   0   9  15       13.12        1.12      9.18 o 
 -14   0  16        0.62        5.63     13.91 o 
 -13   0  16       78.37       79.15     16.88 o 
 -12   0  16      210.11      247.93     22.35 o 
 -11   0  16       44.04       37.48     13.46 o 
 -10   0  16      512.99      474.38     18.10 o 
  -9   0  16      321.72      297.22     15.03 o 
  -8   0  16       37.01       47.37     13.08 o 
  -7   0  16        1.62       -4.71      6.22 o 
  -6   0  16      175.80      172.49     12.20 o 
  -5   0  16       23.64       23.79      7.44 o 
  -4   0  16       19.39       24.33      7.39 o 
  -3   0  16      129.33      119.84     11.34 o 
  -2   0  16       73.89       85.63     10.14 o 
  -1   0  16      169.51      167.90     12.36 o 
   0   0  16       50.36       57.69      9.78 o 
   1   0  16      528.83      535.65     19.64 o 
   2   0  16       61.93       46.61     12.92 o 
   3   0  16       87.84      107.50     18.93 o 
   4   0  16      192.68      225.42     23.26 o 
   5   0  16       35.98       27.14     16.80 o 
   6   0  16       10.02        3.73     16.19 o 
 -14   1  16       11.98       13.30     10.13 o 
 -13   1  16       32.54       32.62     14.67 o 
 -12   1  16       10.19       10.77      8.47 o 
 -11   1  16        3.67        7.52      6.46 o 
 -10   1  16      327.52      331.96     13.11 o 
  -9   1  16       29.22       33.33      6.67 o 
  -8   1  16       38.53       43.54      6.06 o 
  -7   1  16       49.88       48.08      6.20 o 
  -6   1  16       42.02       42.81      5.92 o 
  -5   1  16       26.64       28.38      5.22 o 
  -4   1  16      126.93      127.84      8.14 o 
  -3   1  16        7.45        3.68      4.54 o 
  -2   1  16      247.63      242.05      9.79 o 
  -1   1  16        6.68        5.41      4.85 o 
   0   1  16        1.05       -1.30      4.88 o 
   1   1  16      575.72      593.55     14.47 o 
   2   1  16       67.19       71.52      7.58 o 
   3   1  16      196.97      193.43     12.25 o 
   4   1  16        0.01        1.53      9.57 o 
   5   1  16        4.60        4.71     10.06 o 
 -14   2  16        0.17       -2.02      9.16 o 
 -13   2  16       16.75        8.25      9.19 o 
 -12   2  16      100.82      108.46     16.38 o 
 -11   2  16       11.36       19.03      7.02 o 
 -10   2  16        1.62       -5.21      5.67 o 
  -9   2  16       73.78       55.12      7.49 o 
  -8   2  16        3.01       -2.81      5.15 o 
  -7   2  16       11.56        8.15      4.68 o 
  -6   2  16       44.48       41.54      6.93 o 
  -5   2  16        6.89        6.80      4.49 o 
  -4   2  16      150.31      141.08      8.18 o 
  -3   2  16       11.34        8.68      4.71 o 
  -2   2  16       26.35       21.78      5.48 o 
  -1   2  16      152.45      156.19     13.57 o 
   0   2  16       48.82       54.42      6.78 o 
   1   2  16      224.68      208.66     10.64 o 
   2   2  16      163.57      170.13     11.61 o 
   3   2  16        2.77        4.99      7.28 o 
   4   2  16      119.72      150.08     12.43 o 
   5   2  16        2.00       12.32     11.18 o 
 -14   3  16        5.24        1.87      7.94 o 
 -13   3  16        2.27        4.99      7.06 o 
 -12   3  16       35.85       29.86      7.71 o 
 -11   3  16        1.55       -5.97      5.97 o 
 -10   3  16       13.79       12.92      6.51 o 
  -9   3  16        9.75        9.87      6.21 o 
  -8   3  16       29.48       31.77     10.07 o 
  -7   3  16       19.53       18.49      6.00 o 
  -6   3  16       11.63       11.60      5.84 o 
  -5   3  16       70.00       74.30      9.01 o 
  -4   3  16       19.17       17.04      5.20 o 
  -3   3  16       47.40       47.61      6.18 o 
  -2   3  16       52.11       50.04      6.45 o 
  -1   3  16        0.00       -1.42      4.47 o 
   0   3  16      140.74      124.75      8.53 o 
   1   3  16      419.98      436.60     15.22 o 
   2   3  16        0.07        2.01      6.60 o 
   3   3  16       19.61       19.18      7.27 o 
   4   3  16       32.27       38.58      8.83 o 
   5   3  16       48.33       65.89     13.19 o 
 -13   4  16        0.17        2.43      7.34 o 
 -12   4  16       10.29       13.56      7.40 o 
 -11   4  16       17.72       20.73      9.04 o 
 -10   4  16       15.18        0.51      6.32 o 
  -9   4  16        5.28        6.48      6.01 o 
  -8   4  16       66.65       71.57      8.09 o 
  -7   4  16        0.05       -4.76      5.10 o 
  -6   4  16      101.77      101.19      9.18 o 
  -5   4  16        1.93        8.67      5.58 o 
  -4   4  16       21.79       19.93      6.46 o 
  -3   4  16       18.44       17.38      5.84 o 
  -2   4  16       49.84       39.54      6.08 o 
  -1   4  16       49.78       48.82      6.41 o 
   0   4  16        0.84        4.73      6.24 o 
   1   4  16        0.06       -1.77      5.83 o 
   2   4  16       34.76       34.16      9.32 o 
   3   4  16       83.95       96.43     10.27 o 
   4   4  16       15.06       10.37      7.96 o 
 -13   5  16       48.76       51.88      9.09 o 
 -12   5  16        0.54       -6.67      6.67 o 
 -11   5  16        3.86        7.98      7.47 o 
 -10   5  16      156.75      211.96     29.35 o 
  -9   5  16        0.47        2.11      6.56 o 
  -8   5  16       11.70        9.48      6.43 o 
  -7   5  16       56.49       50.73      7.76 o 
  -6   5  16      341.31      376.07     17.89 o 
  -5   5  16        7.08        7.78      6.68 o 
  -4   5  16       89.24       96.89      9.37 o 
  -3   5  16        6.41        5.53      5.68 o 
  -2   5  16       11.02       11.51      5.36 o 
  -1   5  16        1.74        1.08      4.93 o 
   0   5  16       54.97       66.30      8.75 o 
   1   5  16      316.35      344.37     17.61 o 
   2   5  16        9.34       12.13      7.23 o 
   3   5  16       72.39       79.46     10.27 o 
   4   5  16        9.49        3.40      7.80 o 
 -12   6  16       47.90       50.37      9.07 o 
 -11   6  16       56.55       60.50     14.56 o 
 -10   6  16       41.25       43.95      8.48 o 
  -9   6  16        4.01        4.83      7.66 o 
  -8   6  16      139.73      153.47     11.21 o 
  -7   6  16       29.24       35.59      7.98 o 
  -6   6  16        0.04        5.66      5.87 o 
  -5   6  16       30.35       36.14      7.58 o 
  -4   6  16        0.29       -1.38      5.97 o 
  -3   6  16        5.24        3.62      6.25 o 
  -2   6  16       76.56       86.50      9.16 o 
  -1   6  16       41.28       44.37     12.81 o 
   0   6  16        9.40       10.71      6.67 o 
   1   6  16        1.72        2.79      6.65 o 
   2   6  16      105.83      116.37     10.91 o 
   3   6  16       50.36       54.57      9.26 o 
 -10   7  16       95.73      107.94     13.36 o 
  -9   7  16       63.24       67.93      9.21 o 
  -8   7  16       23.14       19.42      8.25 o 
  -7   7  16        0.16        0.33      6.49 o 
  -6   7  16       36.99       39.40      8.04 o 
  -5   7  16        1.35        3.44      6.54 o 
  -4   7  16       20.40       21.57      7.19 o 
  -3   7  16        0.32       -2.50      6.08 o 
  -2   7  16       45.31       55.27     10.78 o 
  -1   7  16      192.71      189.60     14.92 o 
   0   7  16       38.06       40.42     10.94 o 
   1   7  16       77.12       73.25     11.91 o 
   2   7  16        4.35        4.85      7.43 o 
  -9   8  16      238.28      218.17     16.04 o 
  -8   8  16        9.00       11.25      8.05 o 
  -7   8  16        0.36       -1.20      6.83 o 
  -6   8  16      103.18      130.40     11.84 o 
  -5   8  16        0.77       -0.49      6.74 o 
  -4   8  16        5.79        8.26      6.78 o 
  -3   8  16        0.00       -7.58      7.58 o 
  -2   8  16      114.78      127.01     13.97 o 
  -1   8  16        4.69       -0.22      8.31 o 
   0   8  16       50.64       65.21     12.29 o 
 -13   1  17       78.48      109.08     13.68 o 
 -12   1  17       15.69       16.35     13.53 o 
 -11   1  17       49.30       40.95      8.15 o 
 -10   1  17       74.08       76.95      9.13 o 
  -9   1  17       66.05       67.40     10.70 o 
  -8   1  17       10.82        7.06      5.24 o 
  -7   1  17       11.97       18.45      5.62 o 
  -6   1  17       43.37       27.58      5.79 o 
  -5   1  17        7.29        1.65      4.97 o 
  -4   1  17        0.42       -1.30      4.56 o 
  -3   1  17       78.13       81.01      7.63 o 
  -2   1  17       48.77       45.83      6.36 o 
  -1   1  17       18.15       10.86      5.30 o 
   0   1  17        0.45        2.41      5.16 o 
   1   1  17        6.64       17.90      5.95 o 
   2   1  17        1.57       -1.51      7.00 o 
   3   1  17       49.60       48.19     11.50 o 
   4   1  17       10.78        2.59     10.77 o 
 -13   2  17        1.70        6.24      9.96 o 
 -12   2  17       54.50       59.74     11.10 o 
 -11   2  17       47.48       44.94      8.65 o 
 -10   2  17        2.21        1.58      6.57 o 
  -9   2  17        0.06       -2.67      5.70 o 
  -8   2  17      100.46       79.53      8.89 o 
  -7   2  17       53.20       41.32      7.18 o 
  -6   2  17        2.51        2.15      4.63 o 
  -5   2  17      151.43      158.44      9.10 o 
  -4   2  17      119.38      126.34      8.48 o 
  -3   2  17       13.51       17.07      5.64 o 
  -2   2  17       93.78       99.02      8.15 o 
  -1   2  17        4.01        3.03      4.95 o 
   0   2  17       44.29       47.65      7.31 o 
   1   2  17        0.40        2.62      6.88 o 
   2   2  17        2.69        2.48      7.11 o 
   3   2  17       42.13       44.96      9.33 o 
   4   2  17       23.89       15.98     10.82 o 
 -13   3  17       54.04       51.00     11.97 o 
 -12   3  17       92.60       97.69     10.58 o 
 -11   3  17      181.37      182.81     12.20 o 
 -10   3  17        2.00        5.84      6.61 o 
  -9   3  17       38.17       49.09      8.13 o 
  -8   3  17        0.64       -5.72      5.72 o 
  -7   3  17        4.51        2.53      5.69 o 
  -6   3  17       73.47       57.45      8.12 o 
  -5   3  17      108.25      111.23      8.29 o 
  -4   3  17        2.21        2.62      5.07 o 
  -3   3  17        1.16        1.45      5.08 o 
  -2   3  17       47.45       44.04      6.69 o 
  -1   3  17        2.81        2.42      5.13 o 
   0   3  17       20.61       22.76      5.90 o 
   1   3  17        5.59        2.40      6.81 o 
   2   3  17        3.02       -5.10      6.91 o 
   3   3  17       22.51       22.75      8.69 o 
 -12   4  17       43.12       47.45     11.12 o 
 -11   4  17        0.58        0.51      6.62 o 
 -10   4  17       66.17       85.10     10.09 o 
  -9   4  17      150.57      158.35     11.43 o 
  -8   4  17       55.16       59.23     10.40 o 
  -7   4  17        4.05       -0.83      6.38 o 
  -6   4  17        7.63        3.63      6.16 o 
  -5   4  17       58.93       56.27      8.29 o 
  -4   4  17        0.80       -3.83      5.53 o 
  -3   4  17      379.48      385.40     14.05 o 
  -2   4  17       43.89       56.24      7.28 o 
  -1   4  17       18.03       30.83      6.30 o 
   0   4  17       19.00       10.59      6.87 o 
   1   4  17        9.65        6.49      7.27 o 
   2   4  17       37.13       40.54      9.07 o 
   3   4  17       39.86       42.29     11.04 o 
 -11   5  17       33.42       36.79      9.08 o 
 -10   5  17        6.72       14.01      9.00 o 
  -9   5  17       86.64       95.70      9.98 o 
  -8   5  17       38.55       51.55      8.60 o 
  -7   5  17        1.93       -6.12      6.12 o 
  -6   5  17        0.02       -3.69      5.71 o 
  -5   5  17       22.03       19.69      7.10 o 
  -4   5  17       15.72       14.00      7.27 o 
  -3   5  17       10.13       14.06      7.04 o 
  -2   5  17       34.86       45.61      8.15 o 
  -1   5  17      121.72      148.62     11.65 o 
   0   5  17       32.46       43.33     10.25 o 
   1   5  17        9.53       22.30      7.97 o 
   2   5  17       23.07       22.98      8.41 o 
 -10   6  17       44.26       46.49      9.10 o 
  -9   6  17       17.46       17.79     10.20 o 
  -8   6  17        0.00        1.73      6.81 o 
  -7   6  17       75.59       88.55      9.95 o 
  -6   6  17        2.10        1.97      6.71 o 
  -5   6  17       89.68       93.27     12.44 o 
  -4   6  17       16.97       22.86      7.52 o 
  -3   6  17       43.30       44.89      8.42 o 
  -2   6  17       17.21       20.76      9.25 o 
  -1   6  17        0.49        1.35      8.14 o 
   0   6  17        0.05       -3.13      8.57 o 
   1   6  17       13.38        9.93      8.05 o 
  -8   7  17      172.80      175.47     12.50 o 
  -7   7  17       88.95      103.33     11.35 o 
  -6   7  17       64.18       71.95     11.14 o 
  -5   7  17       11.84        9.33      7.71 o 
  -4   7  17       48.74       42.46      8.62 o 
  -3   7  17       38.40       35.38     10.71 o 
  -2   7  17       26.81       25.88     10.43 o 
  -1   7  17       14.06       15.40      9.52 o 
 -12   0  18       35.79       46.30     16.50 o 
 -11   0  18       17.56        4.71     11.94 o 
 -10   0  18        2.72       -9.96     10.04 o 
  -9   0  18        5.09       -6.96      6.96 o 
  -8   0  18        0.68        3.18      7.84 o 
  -7   0  18      101.36      109.11     12.44 o 
  -6   0  18       85.41       92.89     20.38 o 
  -5   0  18      117.43      116.64     12.36 o 
  -4   0  18      290.30      296.50     16.46 o 
  -3   0  18        2.61       -3.29      7.48 o 
  -2   0  18      117.68      119.47     13.13 o 
  -1   0  18       40.59       41.25      9.91 o 
   0   0  18       10.02       10.18      8.75 o 
   1   0  18      277.52      291.79     17.31 o 
   2   0  18        7.54       11.94     15.74 o 
 -12   1  18       51.74       45.99     11.21 o 
 -11   1  18       14.26       14.64      9.37 o 
 -10   1  18       98.71       77.14     11.37 o 
  -9   1  18       87.51      102.14     10.29 o 
  -8   1  18       73.26       77.55      8.99 o 
  -7   1  18      355.29      348.92     12.27 o 
  -6   1  18       59.69       60.18      7.26 o 
  -5   1  18        0.17        2.40      5.25 o 
  -4   1  18        9.31        7.07      5.36 o 
  -3   1  18        0.02       15.69     10.76 o 
  -2   1  18      256.78      259.70     12.81 o 
  -1   1  18        4.69        5.94      5.92 o 
   0   1  18       42.79       43.50      7.28 o 
   1   1  18        1.71        8.10      7.64 o 
   2   1  18       50.69       62.46      9.75 o 
 -12   2  18        0.69        0.80      9.59 o 
 -11   2  18       30.74       55.06      9.20 o 
 -10   2  18      117.82      123.67     10.93 o 
  -9   2  18      104.71      115.89     10.98 o 
  -8   2  18       13.89       18.24      7.01 o 
  -7   2  18        1.91        5.21      5.82 o 
  -6   2  18        8.79        9.98      5.54 o 
  -5   2  18        7.52        7.37      5.58 o 
  -4   2  18      100.53      104.03      8.79 o 
  -3   2  18        5.89        6.81      5.56 o 
  -2   2  18      108.69      120.55      9.12 o 
  -1   2  18      108.61      122.89      9.27 o 
   0   2  18       39.87       38.77      6.94 o 
   1   2  18      158.98      178.35     13.02 o 
   2   2  18        1.76       13.52      8.15 o 
 -11   3  18       34.06       40.24      8.69 o 
 -10   3  18        9.90       13.67      7.30 o 
  -9   3  18       54.40       58.98      8.73 o 
  -8   3  18      283.26      292.28     13.83 o 
  -7   3  18        9.59        9.95      6.56 o 
  -6   3  18        5.66       10.30      6.85 o 
  -5   3  18       11.20       17.31      6.89 o 
  -4   3  18        8.13       11.88      5.99 o 
  -3   3  18       10.05       10.96      5.56 o 
  -2   3  18       96.00      110.29     10.41 o 
  -1   3  18       39.21       38.59      7.23 o 
   0   3  18        3.52        2.67      6.95 o 
   1   3  18        0.01        1.80      7.31 o 
 -10   4  18      101.52      107.68     11.48 o 
  -9   4  18        2.44        7.33      7.57 o 
  -8   4  18       97.87      102.97     10.49 o 
  -7   4  18       39.44       41.85      8.10 o 
  -6   4  18      146.36      168.63     12.13 o 
  -5   4  18        0.02        3.98      6.45 o 
  -4   4  18       37.81       41.17      8.34 o 
  -3   4  18        1.78        5.41      6.80 o 
  -2   4  18       10.26        9.98      5.97 o 
  -1   4  18        0.83        0.37      7.16 o 
   0   4  18       16.99       19.75      8.21 o 
  -9   5  18       61.39       70.63     12.55 o 
  -8   5  18       57.59       65.61      9.44 o 
  -7   5  18        0.12       14.37      7.42 o 
  -6   5  18       29.74       26.58      7.79 o 
  -5   5  18       15.38       14.81      7.47 o 
  -4   5  18       41.61       56.32      9.22 o 
  -3   5  18        6.96        1.38      6.84 o 
  -2   5  18       16.84       18.87      9.69 o 
  -1   5  18       32.91       41.81     20.19 o 
  -7   6  18       55.01       76.44     10.05 o 
  -6   6  18       17.94       22.87      8.38 o 
  -5   6  18        3.40        1.84      7.25 o 
  -4   6  18        3.89       -1.46      6.88 o 
  -3   6  18        0.16       -8.73      8.73 o 
 -10   1  19       31.30       21.19      9.43 o 
  -9   1  19       24.23       30.45      8.19 o 
  -8   1  19        0.88       -5.19      6.58 o 
  -7   1  19        1.02        8.12      6.11 o 
  -6   1  19        0.41        4.06      5.59 o 
  -5   1  19        7.93        4.50      5.99 o 
  -4   1  19        3.12        4.43      5.97 o 
  -3   1  19       25.38       25.09      6.80 o 
  -2   1  19        0.57       10.96      6.54 o 
  -1   1  19       72.39       70.58      8.42 o 
  -9   2  19       31.80       31.25      8.53 o 
  -8   2  19       13.71       14.48      7.25 o 
  -7   2  19       29.52       36.11      7.94 o 
  -6   2  19        1.07        7.44      6.82 o 
  -5   2  19       73.28       86.94      8.43 o 
  -4   2  19        2.18       -0.97      5.96 o 
  -3   2  19        5.88        5.64      5.97 o 
  -2   2  19       58.47       63.38      9.19 o 
  -1   2  19       65.45       71.08      8.35 o 
  -8   3  19        4.20        8.19      7.17 o 
  -7   3  19        0.00       -5.40      6.81 o 
  -6   3  19        4.46        9.68      6.61 o 
  -5   3  19       76.42       86.97     10.01 o 
  -4   3  19        3.10       -1.25      6.69 o 
  -3   3  19       68.96       98.96      9.14 o 
  -2   3  19        6.50        9.34      6.58 o 
  -7   4  19        3.41        4.18      7.15 o 
  -6   4  19       18.78       16.06      7.72 o 
  -5   4  19        5.82        5.01      6.86 o 
  -4   4  19        6.40       11.12      7.79 o 
                                                 
